# Supplementary material for: The effects of responsiveness, perceived warmth, and anthropomorphism on university students' use of conversational AI for learning support: a chain mediation analysis based on S-O-R framework
Source: Front Psychol. 2026 Apr 7;17:1769964. doi: 10.3389/fpsyg.2026.1769964 (PMC13096099; doi:10.3389/fpsyg.2026.1769964)
Supplement: Supplementary file 1 [file Table_1.xlsx]

## Sheet: Sheet1
序号	提交答卷时间	所用时间	来源	来源详情	总分	1、您所在的学院[单选题]	2、您的性别？	3、您所在的年级？	4、您使用对话式AI工具的时间	5、您使用对话式AI工具的平均频率	AIRE1	AIRE2	AIRE3	AIRE4	AIRE5	AIRE6	AIPW1	AIPW2	AIPW3	AIPW4	AIT1	AIT2	AIT3	AIT4	AIA1	AIA2	AIA3	AIA4	AIA5	AIP1	AIP2	AIP3	AIP4	AIP5	AIP6	AIP7	AIP8	AIP9	AIP10	AIUB1	AIUB2	AIUB3	AIUB4
1	2025-11-01 21:53:23	330秒	微信	N/A	206	12	2	4	3	1	4	4	4	4	4	4	4	4	4	4	4	3	3	3	3	3	3	3	3	3	3	3	4	4	4	3	4	3	3	4	4	4	4
2	2025-11-01 22:42:44	77秒	微信	N/A	280	12	1	4	4	1	5	5	4	4	4	4	4	5	5	4	4	5	4	5	4	5	4	5	4	4	4	5	5	5	5	5	5	4	4	4	5	5	4
3	2025-11-01 22:48:25	314秒	微信	N/A	243	12	2	4	3	1	4	4	5	4	3	4	2	4	5	2	2	4	4	2	4	2	2	5	3	3	3	3	4	4	4	4	5	4	4	3	5	5	5
4	2025-11-02 14:17:03	146秒	微信	N/A	161	12	2	3	3	2	5	3	3	4	4	3	4	3	4	4	4	4	3	3	3	3	2	2	2	2	4	2	2	2	2	2	2	2	2	2	2	2	2
5	2025-11-02 14:21:47	72秒	微信	N/A	230	12	1	2	2	2	5	5	5	5	5	5	5	5	5	5	5	5	5	5	5	5	5	5	5	5	5	5	5	5	5	5	5	5	5	5	5	5	5
6	2025-11-02 14:21:49	86秒	微信	N/A	195	12	2	2	3	1	4	4	4	4	4	4	4	4	2	4	3	4	4	4	3	4	3	4	3	2	2	2	2	2	2	2	2	4	4	3	4	4	4
7	2025-11-02 14:21:56	100秒	微信	N/A	207	12	1	2	3	2	4	4	2	4	4	3	4	4	4	4	4	4	4	4	4	4	4	4	4	4	4	4	4	4	4	4	4	4	4	4	4	4	4
8	2025-11-02 14:22:17	117秒	微信	N/A	221	12	2	2	2	2	5	5	5	5	5	5	5	5	5	5	5	5	5	5	5	5	5	5	5	5	5	5	5	5	5	3	3	1	1	1	5	5	5
9	2025-11-02 14:22:41	144秒	微信	N/A	144	12	2	2	3	2	4	3	2	2	2	3	5	5	5	4	4	4	4	3	2	2	2	2	2	3	2	2	1	1	1	1	1	1	1	1	1	2	3
10	2025-11-02 14:22:49	148秒	微信	N/A	213	12	1	2	3	3	5	5	5	5	5	5	5	5	5	4	5	5	5	5	5	5	5	5	5	5	4	4	4	5	5	3	3	3	3	3	4	4	4
11	2025-11-02 14:22:59	158秒	微信	N/A	158	12	1	2	3	1	4	3	4	4	3	4	2	2	2	2	2	2	2	2	2	2	2	2	2	2	2	2	2	4	4	4	4	1	4	4	4	4	1
12	2025-11-02 14:23:09	172秒	微信	N/A	182	12	2	2	2	1	4	4	3	2	4	4	3	3	3	3	3	4	3	3	3	3	3	4	3	2	2	3	2	4	4	3	3	3	4	3	3	3	3
13	2025-11-02 14:23:12	164秒	微信	N/A	180	12	2	2	2	2	4	4	3	4	3	3	4	4	4	4	4	4	4	4	4	4	4	4	4	3	1	1	1	3	3	3	3	2	2	1	3	4	3
14	2025-11-02 14:23:14	173秒	微信	N/A	163	12	2	2	3	1	4	5	4	4	5	5	1	1	3	1	1	5	4	4	4	1	1	3	2	1	1	1	1	4	2	1	1	1	1	5	4	4	4
15	2025-11-02 14:23:15	173秒	微信	N/A	263	12	2	2	2	2	5	5	4	4	5	4	5	5	5	5	4	5	4	4	5	4	5	4	4	3	3	4	3	4	4	2	1	3	4	3	4	4	4
16	2025-11-02 14:23:18	159秒	微信	N/A	182	12	2	2	3	2	2	3	2	3	3	4	3	3	3	3	3	3	3	3	3	3	3	4	4	3	4	3	4	4	3	2	3	2	3	3	3	3	3
17	2025-11-02 14:23:18	163秒	微信	N/A	208	12	2	2	1	2	5	5	2	2	5	5	5	5	5	5	4	5	5	3	5	5	5	1	5	5	5	5	3	5	5	5	5	5	5	1	4	4	4
18	2025-11-02 14:23:22	190秒	微信	N/A	201	12	2	2	2	2	4	4	3	4	2	4	4	4	4	4	4	4	4	4	4	4	4	4	4	4	4	4	4	4	4	4	4	4	4	4	4	4	4
19	2025-11-02 14:23:28	198秒	微信	N/A	220	12	2	2	3	1	4	4	4	3	3	4	4	4	4	4	3	4	4	4	4	4	4	4	4	4	4	4	4	4	4	4	4	4	4	4	4	4	4
20	2025-12-02 14:23:32	190秒	微信	N/A	214	12	2	2	3	2	3	5	5	3	4	5	5	5	5	2	3	5	5	3	3	4	5	3	3	4	4	4	2	3	4	2	2	2	2	2	4	4	4
21	2025-12-02 14:23:33	186秒	微信	N/A	271	12	2	2	2	2	5	5	5	5	5	5	5	4	4	4	4	5	5	4	4	5	5	3	4	2	3	4	4	4	4	3	4	4	4	3	4	4	4
22	2025-12-02 14:23:38	195秒	微信	N/A	176	12	2	2	2	1	3	3	3	3	3	3	3	3	3	3	3	3	3	3	3	3	3	3	3	3	3	3	3	4	3	3	3	3	3	2	3	3	3
23	2025-12-02 14:23:41	193秒	微信	N/A	192	12	2	2	3	1	4	4	4	4	3	4	3	2	3	3	3	4	4	3	4	3	3	3	3	3	3	3	3	4	3	3	3	3	3	1	4	3	3
24	2025-12-02 14:23:41	161秒	微信	N/A	184	12	1	2	3	2	3	3	3	3	3	3	3	3	3	3	3	4	3	3	3	3	3	3	3	3	3	3	3	4	3	3	4	3	3	3	3	3	3
25	2025-12-02 14:23:46	190秒	微信	N/A	210	12	2	2	2	2	4	4	4	4	3	4	4	4	4	4	3	3	4	4	4	4	4	4	4	3	3	4	4	4	4	3	3	3	4	2	3	3	4
26	2025/12/2 14:23:48	211秒	微信	N/A	191	12	2	2	2	2	4	4	3	3	4	4	4	4	4	4	3	4	4	4	3	3	4	3	3	3	3	3	3	3	4	3	2	2	2	2	4	4	3
27	2025/12/2 14:23:55	218秒	微信	N/A	192	12	2	2	2	2	4	4	4	4	4	4	4	4	4	3	3	3	4	4	4	4	3	3	2	2	2	3	4	4	4	3	3	3	3	3	4	4	4
28	2025/12/2 14:23:59	211秒	微信	N/A	175	12	2	2	2	2	4	4	4	4	3	4	3	3	3	3	3	4	4	3	3	4	3	3	3	3	3	3	3	4	3	1	1	1	1	1	3	3	4
29	2025/12/2 14:24:03	223秒	微信	N/A	170	12	2	2	2	1	5	3	3	4	4	3	3	3	3	3	3	3	3	3	2	1	1	2	3	3	2	3	2	3	3	3	3	3	3	2	3	3	3
30	2025/12/2 14:24:07	227秒	微信	N/A	205	12	2	2	3	1	4	4	3	3	2	2	4	4	4	4	4	4	4	4	4	4	4	3	3	4	3	3	4	5	3	3	1	1	1	1	1	4	4
31	2025/12/2 14:24:08	219秒	微信	N/A	203	12	2	2	3	2	5	5	5	4	5	5	5	5	5	5	5	5	5	3	4	3	3	4	4	5	5	5	5	5	5	3	3	2	3	1	4	4	4
32	2025/12/2 14:24:09	236秒	微信	N/A	155	12	2	2	2	2	4	2	3	4	2	3	3	3	3	3	1	3	3	1	5	2	3	2	4	4	3	3	3	3	3	3	3	3	3	1	5	3	3
33	2025/12/2 14:24:18	240秒	微信	N/A	240	12	2	2	2	2	4	5	5	5	5	5	5	4	5	5	5	5	4	4	5	3	3	4	3	2	3	3	3	4	3	3	3	3	3	3	5	5	5
34	2025/12/2 14:24:22	242秒	微信	N/A	155	12	2	2	2	2	3	4	2	3	2	2	4	2	2	2	3	4	4	4	4	3	3	4	3	4	3	4	4	3	3	4	2	1	1	1	4	4	2
35	2025/12/2 14:24:24	195秒	微信	N/A	185	12	1	2	3	2	5	4	4	4	4	4	5	3	4	4	3	4	3	2	3	1	1	3	3	3	2	1	1	3	3	2	3	2	1	2	4	4	4
36	2025/12/2 14:24:28	255秒	微信	N/A	190	12	2	2	3	1	4	4	4	4	4	4	3	4	4	4	2	4	4	3	4	4	3	3	3	2	2	3	3	4	4	2	2	2	3	3	4	4	4
37	2025/12/2 14:24:30	247秒	微信	N/A	166	12	1	2	2	2	4	4	4	4	2	4	2	4	4	4	3	3	4	4	3	2	1	3	3	3	3	3	3	4	2	1	1	1	1	2	3	3	1
38	2025/12/2 14:24:33	261秒	微信	N/A	222	12	2	2	1	2	3	5	4	2	2	3	4	3	4	4	2	4	3	3	5	5	5	4	5	3	2	5	5	5	1	3	4	4	5	1	5	5	5
39	2025/12/2 14:24:33	240秒	微信	N/A	194	12	1	2	3	1	5	5	4	4	4	3	5	3	3	2	3	4	4	4	5	4	3	3	3	3	3	3	3	4	4	2	3	3	3	5	4	5	4
40	2025/12/2 14:24:48	274秒	微信	N/A	195	12	2	2	3	1	3	3	2	3	3	3	3	3	4	3	3	4	3	4	4	2	2	3	3	3	3	3	3	4	3	2	2	2	2	2	4	4	4
41	2025/12/2 14:24:50	266秒	微信	N/A	158	12	1	2	2	2	3	3	2	2	2	3	3	2	4	1	1	3	1	2	3	2	2	3	3	4	2	2	2	3	4	2	2	2	2	1	2	4	1
42	2025/12/2 14:24:56	280秒	微信	N/A	172	12	2	2	3	2	3	3	3	3	3	3	3	3	4	4	3	3	4	3	3	2	2	3	2	2	2	3	3	3	3	3	3	2	3	2	4	3	4
43	2025/12/2 14:25:03	283秒	微信	N/A	198	12	2	2	3	2	3	4	3	3	4	4	4	4	5	5	4	4	3	4	4	4	4	5	4	4	3	3	4	4	5	4	4	4	4	2	4	4	5
44	2025/12/2 14:25:19	303秒	微信	N/A	167	12	2	2	3	2	3	3	3	3	4	4	2	2	2	1	1	4	3	2	2	1	1	3	2	2	2	2	2	2	4	1	2	1	2	2	4	4	4
45	2025/12/2 14:25:22	309秒	微信	N/A	220	12	2	2	2	2	4	5	4	4	4	4	5	5	5	5	4	4	4	4	4	4	2	4	4	5	5	5	1	3	3	2	3	1	1	4	4	3	4
46	2025/12/2 14:25:25	300秒	微信	N/A	209	12	2	2	3	1	5	5	3	5	2	4	4	4	4	4	3	4	4	5	5	4	3	3	3	3	3	3	4	4	4	3	3	3	3	3	4	4	5
47	2025/12/2 14:25:30	312秒	微信	N/A	163	12	2	2	3	2	4	3	3	4	3	3	3	3	3	2	2	3	3	3	3	3	3	3	2	3	2	2	2	2	3	2	2	2	2	2	3	3	3
48	2025/12/2 14:25:30	229秒	微信	N/A	161	12	2	2	3	2	4	4	3	3	4	3	2	3	4	1	2	3	3	3	5	1	1	3	1	1	1	1	1	3	3	2	1	1	1	1	2	3	3
49	2025/12/2 14:25:41	320秒	微信	N/A	172	12	2	2	2	1	3	4	4	3	3	4	4	4	4	4	3	4	4	3	3	3	3	3	1	3	3	3	3	3	3	3	3	2	3	1	3	3	3
50	2025/12/2 14:25:49	331秒	微信	N/A	178	12	2	2	3	2	3	4	2	3	4	3	2	2	3	2	3	4	3	3	5	3	3	3	1	1	1	1	3	3	3	2	3	1	2	3	4	4	4
51	2025/12/2 14:25:51	274秒	微信	N/A	229	12	2	2	3	1	4	5	5	3	3	3	5	5	5	5	4	4	3	3	5	5	4	3	4	4	4	4	3	4	3	3	3	4	4	4	4	4	4
52	2025/12/2 14:26:01	347秒	微信	N/A	193	12	2	2	3	1	3	4	3	3	3	3	4	4	4	3	3	4	4	3	3	2	3	4	3	3	3	3	3	3	3	3	4	3	3	2	4	4	4
53	2025/12/2 14:26:26	374秒	微信	N/A	195	12	2	2	2	2	4	3	3	3	4	3	3	3	3	3	3	3	4	3	3	4	3	3	3	4	4	3	3	4	3	2	2	1	3	3	4	4	4
54	2025/12/2 14:26:36	373秒	微信	N/A	185	12	2	2	3	2	3	3	2	2	3	3	5	5	5	5	5	4	3	3	4	3	3	3	4	3	3	3	3	3	4	2	2	2	4	2	3	3	4
55	2025/12/2 14:27:10	404秒	微信	N/A	208	12	2	2	2	1	5	4	4	4	3	4	4	4	4	4	3	4	4	3	4	3	3	3	3	3	3	3	3	4	3	3	4	3	3	1	4	4	4
56	2025/12/2 17:01:30	148秒	微信	N/A	225	12	2	3	4	1	5	4	3	5	5	4	4	4	4	4	4	4	4	3	4	4	4	3	4	3	3	3	4	4	4	3	3	3	3	3	4	4	4
57	2025/12/2 17:01:35	146秒	微信	N/A	233	12	2	3	4	1	5	5	5	5	5	5	5	5	5	5	5	3	3	3	5	5	5	5	5	1	1	3	3	3	3	2	2	3	5	2	5	5	5
58	2025/12/2 17:01:36	109秒	微信	N/A	234	12	2	3	3	2	4	5	5	5	4	4	3	5	4	3	4	3	4	4	3	4	4	3	4	4	3	4	3	4	4	3	4	3	3	3	4	4	3
59	2025/12/2 17:01:43	159秒	微信	N/A	206	12	1	3	3	2	5	5	5	4	5	5	5	5	5	5	3	5	5	5	5	5	5	4	3	3	3	3	3	5	4	3	3	3	3	4	4	4	5
60	2025/12/2 17:01:47	144秒	微信	N/A	220	12	2	3	3	1	5	5	5	5	5	5	5	5	5	5	1	5	5	3	5	5	5	3	5	5	5	5	5	5	5	3	5	5	5	5	5	5	5
61	2025/12/2 17:01:54	139秒	微信	N/A	195	12	2	3	4	1	4	4	3	3	3	3	3	4	4	4	3	3	4	3	4	3	3	3	3	3	3	3	3	3	4	3	3	3	3	2	4	3	4
62	2025/12/2 17:01:58	166秒	微信	N/A	251	12	2	3	3	1	5	5	5	5	5	5	5	5	5	5	5	5	5	3	5	5	5	3	5	5	3	4	4	4	3	5	5	5	5	2	5	5	5
63	2025/12/2 17:02:16	149秒	微信	N/A	133	12	2	3	4	2	4	4	4	3	3	3	4	3	3	2	2	2	2	2	2	1	2	2	2	1	1	1	1	2	2	2	2	2	2	2	2	2	2
64	2025/12/2 17:02:26	162秒	微信	N/A	185	12	2	3	2	2	4	4	4	4	4	4	4	4	4	4	3	4	4	4	4	3	4	3	3	2	2	2	4	2	3	2	3	4	3	1	4	4	3
65	2025/12/2 17:02:26	163秒	微信	N/A	178	12	2	3	3	2	5	5	5	5	5	5	4	3	4	2	2	3	3	2	4	3	4	3	3	4	2	2	2	4	4	3	3	2	2	2	4	4	4
66	2025/12/2 17:02:40	214秒	微信	N/A	191	12	2	3	2	2	4	4	4	4	4	4	4	4	4	4	2	3	3	3	4	3	4	3	4	4	3	4	4	3	4	3	3	4	4	3	4	4	4
67	2025/12/2 17:02:47	223秒	微信	N/A	209	12	2	3	4	1	4	4	4	4	4	4	4	4	4	4	3	4	4	2	4	4	4	4	4	4	3	4	3	4	4	3	4	2	4	3	4	4	4
68	2025/12/2 17:02:53	210秒	微信	N/A	170	12	2	3	3	1	2	1	2	2	2	3	3	3	3	3	1	2	2	2	5	2	1	4	2	2	2	2	3	3	3	1	2	2	2	4	4	4	2
69	2025/12/2 17:03:11	239秒	微信	N/A	226	12	2	3	3	1	4	4	4	4	4	4	4	4	4	4	3	4	3	3	4	4	4	3	4	3	3	4	3	3	4	3	4	3	3	2	4	3	4
70	2025/12/2 17:03:20	191秒	微信	N/A	221	12	2	3	2	2	4	4	4	4	4	4	4	4	4	4	4	4	4	4	4	4	4	4	4	3	3	4	4	4	4	2	3	3	4	3	4	4	4
71	2025/12/2 17:03:27	215秒	微信	N/A	192	12	2	3	3	2	4	3	4	3	4	3	3	4	3	4	3	4	3	4	4	3	4	4	4	2	3	3	3	3	3	3	3	4	3	1	4	4	3
72	2025/12/2 17:03:31	256秒	微信	N/A	207	12	2	3	4	2	3	4	4	3	4	4	3	4	3	2	2	3	3	3	4	2	2	3	2	3	3	2	3	3	2	2	2	2	2	1	3	3	3
73	2025/12/2 17:03:34	259秒	微信	N/A	210	12	2	3	3	1	4	4	4	5	4	4	4	4	4	3	3	3	3	3	4	3	3	3	3	3	3	3	2	3	3	2	3	2	3	2	4	4	4
74	2025/12/2 17:03:41	264秒	微信	N/A	224	12	2	3	3	1	4	4	4	4	3	4	3	3	3	3	3	4	3	3	4	3	4	3	4	3	3	4	4	4	3	3	4	3	3	2	4	4	3
75	2025/12/2 17:03:44	237秒	微信	N/A	204	12	2	3	4	2	3	3	3	3	3	3	3	3	3	3	3	3	3	3	4	3	3	3	4	3	3	3	3	3	3	3	3	3	4	2	4	4	4
76	2025/12/2 17:03:49	233秒	微信	N/A	275	12	2	3	3	1	4	5	5	4	3	4	5	5	5	5	4	5	5	4	5	5	5	5	5	3	4	5	5	5	5	4	5	4	4	3	5	5	4
77	2025/12/2 17:03:53	237秒	微信	N/A	216	12	2	3	3	2	3	4	2	2	2	2	4	2	3	4	1	4	4	4	4	5	5	4	4	5	3	3	2	4	4	1	2	4	5	2	4	4	4
78	2025/12/2 17:04:05	252秒	微信	N/A	220	12	2	3	3	2	5	4	4	5	5	3	5	5	5	3	2	3	3	3	3	4	2	3	2	2	2	2	2	3	3	2	3	3	3	2	5	5	3
79	2025/12/2 17:04:18	312秒	微信	N/A	202	12	1	3	3	1	4	4	3	4	3	4	4	4	3	4	3	3	4	3	4	3	4	4	2	3	4	2	3	3	4	3	2	3	3	2	4	3	3
80	2025/12/2 17:04:41	332秒	微信	N/A	210	12	1	3	3	1	2	3	3	2	4	3	4	4	3	2	3	4	4	3	4	4	4	5	4	4	4	4	4	4	4	3	3	4	4	5	4	4	4
81	2025/12/2 17:04:58	339秒	微信	N/A	203	12	2	3	3	2	5	5	4	3	4	4	4	4	5	5	5	4	4	4	5	1	1	1	1	1	1	1	3	3	3	4	4	1	2	1	5	4	2
82	2025/12/2 17:05:05	350秒	微信	N/A	223	12	2	3	3	1	4	4	4	3	4	4	4	4	4	4	3	4	4	4	4	4	4	4	4	4	4	4	4	4	4	4	4	4	4	2	4	3	4
83	2025/12/2 17:05:17	362秒	微信	N/A	208	12	1	3	2	2	5	5	5	5	5	5	5	5	5	5	3	3	4	4	5	2	3	3	3	4	3	3	3	2	2	1	1	1	3	1	2	3	2
84	2025/12/2 17:05:19	362秒	微信	N/A	204	12	1	3	3	2	4	4	4	4	4	4	4	4	4	4	4	3	3	4	4	3	3	3	3	3	3	4	3	4	3	3	3	2	2	2	3	3	3
85	2025/12/2 17:05:19	331秒	微信	N/A	206	12	2	3	1	2	3	4	3	3	3	4	4	3	4	3	3	4	3	4	3	3	4	3	3	3	3	3	3	4	3	3	3	4	3	3	3	4	3
86	2025/12/2 17:06:08	394秒	微信	N/A	215	12	1	3	3	1	3	3	3	4	4	4	3	5	5	5	3	4	3	3	4	4	2	4	3	2	2	4	2	3	3	2	2	2	2	2	5	5	5
87	2025/12/2 17:06:26	429秒	微信	N/A	211	12	1	3	3	2	5	5	3	4	4	5	4	4	4	4	4	4	4	3	4	5	2	3	3	2	3	2	3	3	3	4	3	3	3	3	5	5	5
88	2025/12/2 17:06:37	451秒	微信	N/A	179	12	2	3	3	2	3	3	2	3	3	4	5	3	4	3	3	4	4	4	5	1	4	5	3	2	3	3	3	4	4	2	4	2	4	2	4	4	1
89	2025/12/2 17:07:04	365秒	微信	N/A	187	12	1	3	2	1	3	3	4	4	3	3	5	5	5	3	3	3	3	2	2	2	3	3	2	2	2	2	2	3	3	2	2	2	2	1	3	4	3
90	2025/12/2 18:38:39	166秒	微信	N/A	151	6	1	3	4	1	4	3	3	3	4	3	3	3	3	3	3	3	3	3	3	3	3	3	3	3	3	3	3	3	3	3	3	3	3	3	4	3	3
91	2025/12/2 18:41:18	114秒	微信	N/A	172	6	1	3	4	1	5	4	3	4	4	3	4	4	4	4	4	4	4	4	3	4	3	3	3	3	3	3	3	3	3	3	3	3	3	3	3	3	3
92	2025/12/2 18:49:25	85秒	微信	N/A	148	6	1	3	4	1	3	3	3	3	3	3	3	3	3	3	3	3	3	3	3	3	3	3	4	3	4	3	3	3	3	3	3	3	3	3	3	3	3
93	2025/12/2 18:50:26	112秒	微信	N/A	186	2	1	4	2	1	5	3	3	3	4	4	4	3	4	3	4	5	4	4	4	4	4	5	3	4	4	3	4	4	5	3	4	3	3	4	4	4	4
94	2025/12/2 18:57:31	240秒	微信	N/A	242	6	2	3	3	1	5	5	5	4	4	5	4	5	5	5	5	5	5	5	5	5	5	5	5	5	2	4	4	4	4	5	5	2	4	4	4	4	4
95	2025/12/2 18:59:47	248秒	微信	N/A	157	1	1	4	4	2	3	4	3	3	3	3	5	5	5	5	3	3	3	3	3	2	2	3	3	2	2	2	3	3	3	2	2	2	2	1	3	3	4
96	2025/12/2 19:03:16	78秒	微信	N/A	152	6	1	4	4	3	3	4	3	3	4	3	4	3	4	3	4	4	3	4	3	4	4	3	4	2	2	2	2	2	2	2	2	2	2	2	3	3	4
97	2025/12/2 19:18:13	80秒	微信	N/A	245	4	1	3	3	1	4	4	4	4	4	4	4	4	4	4	4	4	4	4	4	4	4	4	4	4	4	4	4	4	4	4	4	4	4	4	4	4	4
98	2025/12/2 19:22:44	294秒	微信	N/A	228	7	2	1	1	2	5	5	3	5	5	5	5	5	5	5	4	5	5	5	4	5	4	1	4	4	3	4	4	4	4	3	4	4	4	3	4	3	4
99	2025/12/2 19:25:01	94秒	微信	N/A	189	3	2	3	2	2	3	3	3	3	3	3	3	4	2	3	4	2	4	3	3	4	4	2	2	3	3	3	3	3	3	3	3	3	3	3	3	3	4
100	2025/12/2 19:26:52	239秒	微信	N/A	256	6	2	3	3	3	5	5	5	5	5	5	5	5	5	5	5	5	4	4	4	4	4	2	4	4	4	4	5	4	4	3	4	4	4	4	3	3	5
101	2025/12/2 19:29:50	333秒	微信	N/A	209	6	1	2	2	2	4	4	4	3	3	3	4	4	5	5	4	4	3	3	4	5	3	3	3	3	3	3	3	3	3	3	4	3	3	4	4	3	4
102	2025/12/2 19:30:57	126秒	微信	N/A	241	3	2	3	2	2	5	5	5	5	5	5	5	5	5	5	4	5	5	5	5	5	5	5	5	5	4	4	3	4	4	4	4	4	4	4	4	4	4
103	2025/12/2 19:31:38	51秒	微信	N/A	209	3	2	3	1	2	3	2	3	3	4	3	4	4	4	4	4	4	4	5	4	4	3	3	4	3	4	3	3	4	3	3	4	3	3	3	3	4	3
104	2025/12/2 19:35:25	154秒	手机提交	直接访问	233	6	2	3	2	2	4	5	4	4	5	4	5	5	5	5	5	4	4	4	5	4	4	2	3	2	2	2	2	4	2	2	2	2	2	1	2	3	1
105	2025/12/2 19:37:03	99秒	微信	N/A	227	6	1	4	4	2	4	4	4	4	4	4	4	4	4	4	2	4	4	4	4	2	4	4	3	4	3	3	3	3	3	3	3	4	3	4	4	3	4
106	2025/12/2 19:37:44	374秒	微信	N/A	217	4	1	1	1	1	4	4	3	5	2	4	5	4	4	3	4	4	5	4	4	3	4	2	2	2	4	2	4	2	3	4	2	4	4	3	4	5	4
107	2025/12/2 19:38:53	149秒	微信	N/A	178	3	2	3	2	2	4	4	4	4	3	3	4	4	4	4	3	4	4	3	3	4	4	3	4	4	4	4	4	4	3	4	4	4	4	2	4	3	4
108	2025/12/2 19:42:23	117秒	微信	N/A	287	7	1	2	2	2	5	5	5	5	5	5	4	4	5	3	5	3	5	5	5	3	5	3	5	4	5	4	5	4	5	4	4	5	4	4	5	5	5
109	2025/12/2 19:42:24	141秒	微信	N/A	172	5	2	3	2	1	4	3	3	4	4	4	5	5	5	5	5	5	4	4	4	4	4	4	3	3	3	3	3	3	2	2	1	1	1	1	3	3	3
110	2025/12/2 19:48:21	298秒	微信	N/A	233	5	2	3	2	4	3	4	4	4	4	4	5	5	5	4	4	4	4	4	4	4	4	4	4	4	4	4	3	4	4	4	4	4	4	4	4	4	4
111	2025/12/2 19:48:31	244秒	微信	N/A	189	5	2	3	3	2	4	3	3	4	3	4	4	4	3	3	3	4	4	3	4	3	3	3	3	3	3	3	3	3	4	4	4	3	3	3	3	3	3
112	2025/12/2 19:50:01	66秒	微信	N/A	254	5	2	3	2	4	4	3	4	4	4	4	3	4	3	4	3	4	4	3	4	4	3	4	4	5	5	5	5	5	4	5	5	5	5	5	5	5	4
113	2025/12/2 19:50:05	102秒	微信	N/A	248	6	2	4	3	3	5	5	5	5	5	5	5	5	5	5	5	5	5	5	5	5	5	5	5	5	5	5	5	5	5	5	5	5	5	3	5	5	5
114	2025/12/2 19:54:45	107秒	微信	N/A	310	7	2	1	2	2	5	5	5	5	5	5	5	5	5	5	5	5	5	5	5	5	5	5	5	5	5	5	5	5	5	5	5	5	5	5	5	5	5
115	2025/12/2 19:55:02	230秒	微信	N/A	211	6	1	4	4	2	2	3	3	3	5	4	5	4	4	4	2	4	4	3	4	3	3	2	3	3	3	3	3	5	4	3	3	3	4	3	3	3	3
116	2025/12/2 19:55:03	95秒	微信	N/A	198	10	2	3	3	2	4	2	4	2	2	4	3	3	3	4	2	4	4	2	2	4	3	3	3	4	4	4	4	4	3	2	1	1	1	1	4	4	4
117	2025/12/2 19:55:15	113秒	微信	N/A	310	7	1	1	1	2	5	5	5	5	5	5	5	5	5	5	5	5	5	5	5	5	5	5	5	5	5	5	5	5	5	5	5	5	5	5	5	5	5
118	2025/12/2 19:55:32	74秒	微信	N/A	193	7	2	2	1	4	3	3	2	3	4	4	3	3	4	3	3	3	3	3	3	4	3	3	3	3	4	3	3	3	3	3	3	3	3	3	3	3	3
119	2025/12/2 19:56:26	143秒	微信	N/A	200	5	2	3	3	2	5	3	4	5	4	4	3	4	4	5	3	4	3	4	3	3	4	2	2	3	3	3	3	4	3	4	3	3	2	1	4	4	4
120	2025/12/2 19:56:57	69秒	微信	N/A	310	5	2	3	3	3	5	5	5	5	5	5	5	5	5	5	5	5	5	5	5	5	5	5	5	5	5	5	5	5	5	5	5	5	5	5	5	5	5
121	2025/12/2 19:57:48	98秒	微信	N/A	220	6	1	2	3	2	3	5	5	5	4	5	4	5	5	4	5	5	4	5	4	5	3	3	4	3	3	3	4	3	3	5	5	3	3	2	3	5	5
122	2025/12/2 19:58:04	170秒	微信	N/A	218	5	1	3	2	1	5	5	5	5	5	5	5	5	5	5	5	5	5	5	5	5	5	1	5	5	5	5	5	5	5	5	5	5	5	2	3	3	4
123	2025/12/2 19:58:09	130秒	微信	N/A	199	5	1	3	2	2	4	4	3	4	3	4	4	3	4	3	4	3	3	3	4	4	4	4	3	4	3	3	4	4	4	4	4	4	4	4	4	3	3
124	2025/12/2 19:59:42	117秒	微信	N/A	221	6	2	4	4	1	4	4	3	4	3	4	4	4	3	4	4	3	4	3	4	3	4	3	4	3	4	3	4	3	4	3	4	3	4	3	4	3	4
125	2025/12/2 20:00:33	242秒	微信	N/A	212	6	1	2	1	4	4	4	4	4	4	4	4	4	4	4	4	4	4	4	4	4	4	4	4	4	4	4	4	4	4	4	4	4	4	4	4	4	4
126	2025/12/2 20:00:54	354秒	微信	N/A	188	9	2	2	3	2	4	4	4	4	4	4	4	3	4	3	3	3	3	3	3	3	3	3	3	3	3	3	3	4	3	3	3	3	3	3	4	4	4
127	2025/12/2 20:03:01	77秒	微信	N/A	299	5	2	2	2	2	5	5	5	5	5	5	5	5	5	5	5	5	5	5	5	5	5	5	5	5	5	5	5	5	5	5	5	5	5	5	5	5	5
128	2025/12/2 20:03:33	108秒	微信	N/A	208	5	2	3	2	3	4	4	3	4	4	4	4	5	5	5	5	5	4	5	5	5	4	4	4	5	5	5	4	5	4	5	4	4	5	2	5	3	5
129	2025/12/2 20:03:48	99秒	微信	N/A	248	6	2	4	4	1	4	4	4	4	4	4	4	4	4	4	4	4	4	4	4	4	4	4	4	4	4	4	4	4	4	4	4	4	4	4	4	4	4
130	2025/12/2 20:05:01	113秒	微信	N/A	216	6	1	3	2	1	5	5	5	5	5	5	5	5	5	5	2	4	5	5	1	4	2	2	2	5	4	5	5	5	5	5	5	1	2	2	5	5	4
131	2025/12/2 20:05:32	171秒	微信	N/A	197	6	2	3	4	1	4	4	3	3	3	4	3	3	3	3	3	4	3	3	3	3	3	3	4	3	3	3	3	4	3	4	3	3	3	3	4	4	3
132	2025/12/2 20:07:47	91秒	微信	N/A	258	11	2	3	3	3	4	5	4	5	5	4	5	5	5	4	4	4	4	4	5	5	4	5	4	5	4	5	4	5	4	5	4	5	4	5	4	5	4
133	2025/12/2 20:09:52	96秒	微信	N/A	310	5	2	3	4	2	5	5	5	5	5	5	5	5	5	5	5	5	5	5	5	5	5	5	5	5	5	5	5	5	5	5	5	5	5	5	5	5	5
134	2025/12/2 20:10:13	67秒	微信	N/A	241	5	2	3	3	3	5	5	5	5	5	4	4	5	4	5	4	5	5	4	4	5	4	5	4	5	4	4	4	4	4	4	5	3	4	3	4	4	3
135	2025/12/2 20:12:56	97秒	微信	N/A	239	7	1	4	1	1	4	4	4	4	4	4	4	4	4	4	4	4	4	4	4	4	4	4	4	4	4	4	4	4	4	4	4	4	4	4	4	4	4
136	2025/12/2 20:13:14	177秒	微信	N/A	172	5	2	3	3	2	3	5	5	5	4	5	3	2	4	2	1	3	4	3	4	4	4	3	4	4	2	2	1	3	3	4	4	2	2	1	4	4	4
137	2025/12/2 20:14:13	269秒	微信	N/A	296	6	2	3	3	2	5	5	5	5	5	5	5	5	5	5	5	5	5	5	5	5	5	5	5	5	5	5	5	5	5	5	5	5	5	5	5	5	5
138	2025/12/2 20:15:11	118秒	微信	N/A	215	4	1	2	4	2	4	5	4	4	3	4	5	5	5	4	4	4	4	3	4	4	5	4	4	3	3	4	4	4	4	4	4	4	4	3	4	4	4
139	2025/12/2 20:15:56	277秒	微信	N/A	228	5	2	3	2	2	5	5	5	5	5	5	5	5	5	5	5	5	5	5	5	5	5	5	5	5	5	5	5	5	5	5	5	5	5	3	5	5	5
140	2025/12/2 20:17:44	126秒	微信	N/A	176	3	2	3	4	2	1	1	1	1	1	1	3	3	3	3	3	3	3	3	3	2	3	3	2	3	3	3	2	2	3	3	3	3	3	3	4	4	4
141	2025/12/2 20:18:16	175秒	微信	N/A	204	11	2	4	3	1	3	3	3	3	3	3	3	3	3	3	3	3	3	3	3	3	3	3	3	3	3	3	3	3	3	3	3	3	3	4	4	4	4
142	2025/12/2 20:20:08	120秒	微信	N/A	219	13	2	4	1	4	5	4	4	5	5	5	4	4	4	4	3	3	4	3	4	3	4	3	5	4	4	4	4	3	3	3	3	3	3	3	3	3	3
143	2025/12/2 20:20:24	466秒	微信	N/A	251	5	2	3	3	1	4	4	4	4	4	5	5	5	5	5	5	5	5	5	5	5	5	5	5	5	5	5	5	5	4	1	5	3	5	1	5	5	5
144	2025/12/2 20:22:09	213秒	微信	N/A	218	11	2	3	3	2	4	4	4	4	4	4	4	3	4	3	2	4	3	3	4	3	3	4	3	3	4	4	3	4	4	3	3	4	4	2	5	5	4
145	2025/12/2 20:22:16	114秒	微信	N/A	217	5	2	2	1	1	4	4	4	4	4	4	4	4	3	4	3	4	3	4	3	4	3	4	3	4	3	4	3	4	3	4	3	4	4	2	4	2	4
146	2025/12/2 20:23:32	85秒	微信	N/A	310	14	2	3	2	1	5	5	5	5	5	5	5	5	5	5	5	5	5	5	5	5	5	5	5	5	5	5	5	5	5	5	5	5	5	5	5	5	5
147	2025/12/2 20:25:37	76秒	微信	N/A	230	2	2	4	4	1	4	4	4	4	4	4	4	4	4	4	3	3	3	3	3	4	4	4	4	4	4	4	4	4	3	4	4	4	3	4	4	4	4
148	2025/12/2 20:26:31	263秒	微信	N/A	195	12	1	3	4	1	4	4	4	5	4	4	3	3	4	3	4	4	4	4	4	3	3	4	4	3	3	3	4	3	5	3	3	3	3	3	5	5	5
149	2025/12/2 20:27:22	146秒	微信	N/A	167	6	2	3	3	4	3	3	3	3	3	3	3	2	3	2	3	3	3	3	3	3	3	3	3	3	3	3	3	3	3	3	3	3	3	3	3	3	3
150	2025/12/2 20:27:47	851秒	微信	N/A	211	12	1	2	3	1	4	4	4	4	4	4	4	4	4	4	4	4	4	4	4	4	2	4	4	3	4	4	3	4	4	4	4	2	4	2	4	4	4
151	2025/12/2 20:28:16	71秒	微信	N/A	169	7	1	4	3	2	3	3	3	3	4	3	4	4	3	4	3	3	3	3	3	3	3	3	3	3	3	3	3	3	3	3	3	3	3	3	3	3	3
152	2025/12/2 20:28:39	84秒	微信	N/A	310	13	2	4	3	3	5	5	5	5	5	5	5	5	5	5	5	5	5	5	5	5	5	5	5	5	5	5	5	5	5	5	5	5	5	5	5	5	5
153	2025/12/2 20:29:34	273秒	微信	N/A	211	12	2	3	4	1	3	4	4	4	4	5	5	3	5	2	4	4	4	4	4	4	4	5	3	2	3	3	2	5	4	4	2	3	3	2	5	5	5
154	2025/12/2 20:32:21	240秒	微信	N/A	202	4	1	3	4	2	4	4	3	5	5	4	5	5	5	3	2	3	4	4	4	4	4	5	4	4	5	5	3	4	4	3	3	3	4	2	2	4	5
155	2025/12/2 20:33:54	2506秒	微信	N/A	186	3	2	2	2	2	4	4	4	4	3	4	4	3	4	4	3	4	4	4	3	3	3	2	3	3	3	3	3	4	3	3	3	3	3	1	4	4	4
156	2025/12/2 20:34:21	82秒	微信	N/A	286	1	1	3	3	1	5	5	5	5	5	5	5	5	5	5	5	5	5	5	5	5	5	5	5	5	5	5	5	5	5	5	5	5	5	4	5	4	4
157	2025/12/2 20:35:01	964秒	微信	N/A	202	5	1	3	3	2	5	5	4	5	5	5	5	4	4	4	4	4	4	3	4	3	3	3	3	4	4	3	3	4	3	4	3	3	3	3	4	3	4
158	2025/12/2 20:35:30	115秒	微信	N/A	228	12	2	3	4	1	5	5	5	4	4	5	5	5	5	5	5	5	5	5	5	5	5	5	5	5	5	5	5	5	5	5	5	5	5	5	5	5	5
159	2025/12/2 20:37:15	178秒	微信	N/A	238	5	1	3	4	1	5	5	5	5	5	5	5	4	5	5	5	5	5	5	5	3	4	3	4	5	5	5	5	5	5	5	5	3	4	4	5	5	5
160	2025/12/2 20:40:20	63秒	微信	N/A	205	8	1	3	3	1	4	4	4	4	4	3	3	3	4	3	4	3	4	3	3	4	3	3	4	4	4	4	4	4	4	4	4	4	4	4	4	4	4
161	2025/12/2 20:43:17	50秒	微信	N/A	290	8	1	3	2	1	5	5	5	5	5	5	4	3	4	4	5	5	5	4	5	4	5	4	5	5	4	5	4	5	5	5	5	4	5	5	5	4	4
162	2025/12/2 20:44:10	135秒	微信	N/A	198	2	1	3	3	2	4	4	4	4	4	4	4	3	3	3	3	4	4	4	4	4	4	4	4	3	3	3	3	4	4	3	3	3	3	1	4	4	4
163	2025/12/2 20:44:52	105秒	微信	N/A	256	8	1	3	4	1	5	5	5	5	5	5	5	5	5	5	5	5	5	5	5	5	5	5	5	5	5	5	5	5	5	5	5	5	5	5	5	5	5
164	2025/12/2 20:45:25	184秒	手机提交	直接访问	195	11	2	3	2	2	4	4	3	4	4	3	4	3	3	4	3	4	4	4	4	4	3	4	4	3	3	3	3	3	3	3	2	3	3	1	4	4	4
165	2025/12/2 20:45:28	101秒	微信	N/A	241	8	1	3	2	1	4	4	4	4	4	4	4	4	4	4	4	4	4	4	4	4	4	4	4	4	4	4	4	4	4	4	4	4	4	4	4	4	4
166	2025/12/2 20:47:43	107秒	微信	N/A	241	8	1	3	4	1	5	5	5	5	5	5	5	5	5	5	5	5	5	5	5	5	5	4	2	2	2	2	2	4	5	5	5	2	5	5	5	5	5
167	2025/12/2 20:49:26	76秒	手机提交	直接访问	188	3	1	3	2	3	2	4	2	3	3	3	4	2	4	3	2	3	2	4	3	3	4	2	3	2	3	4	3	5	2	4	2	4	2	3	3	4	2
168	2025/12/2 20:50:02	243秒	微信	N/A	239	6	2	1	2	2	4	4	4	5	5	5	5	4	4	4	4	5	5	5	5	4	5	4	4	4	4	5	5	5	4	5	5	5	5	4	2	5	4
169	2025/12/2 20:51:36	87秒	微信	N/A	186	13	2	3	1	2	3	3	3	3	3	3	3	3	3	3	3	3	3	3	3	3	3	3	3	3	3	3	3	3	3	3	3	3	3	3	3	3	3
170	2025/12/2 20:51:53	91秒	微信	N/A	248	8	2	3	3	3	4	4	4	4	4	4	4	4	4	4	4	4	4	4	4	4	4	4	4	4	4	4	4	4	4	4	4	4	4	4	4	4	4
171	2025/12/2 20:53:08	112秒	微信	N/A	186	13	2	3	2	1	3	3	3	3	3	3	3	3	3	3	3	3	3	3	3	3	3	3	3	3	3	3	3	3	3	3	3	3	3	3	3	3	3
172	2025/12/2 20:53:30	56秒	微信	N/A	192	13	2	3	4	2	4	4	3	3	3	3	3	3	3	3	3	3	3	3	3	3	3	3	3	3	3	3	3	3	3	3	3	3	3	3	3	3	3
173	2025/12/2 20:55:25	94秒	微信	N/A	174	8	1	3	4	1	5	4	4	4	5	4	4	4	4	3	2	4	4	4	4	3	3	2	3	3	4	4	3	3	4	4	3	3	2	2	4	4	4
174	2025/12/2 20:57:58	253秒	微信	N/A	198	13	1	2	1	1	4	4	3	4	2	3	5	5	5	5	5	5	5	5	5	4	3	3	2	5	5	5	5	5	5	3	3	3	3	1	4	4	4
175	2025/12/2 20:58:38	200秒	微信	N/A	186	13	2	3	4	1	4	4	4	4	4	3	4	4	4	3	2	3	3	3	4	3	4	4	4	2	3	4	4	4	4	3	4	4	4	3	4	4	3
176	2025/12/2 20:58:54	75秒	微信	N/A	292	8	1	1	4	1	5	4	3	4	5	5	5	5	5	5	5	5	5	5	5	5	5	4	4	4	4	4	4	5	5	5	5	5	5	5	5	5	5
177	2025/12/2 21:00:39	63秒	手机提交	直接访问	175	11	2	3	2	2	3	3	3	3	3	3	3	3	3	3	3	3	3	3	3	3	2	3	1	3	2	1	3	3	3	3	2	4	2	3	3	1	2
178	2025/12/2 21:02:43	171秒	微信	N/A	264	13	2	2	3	2	5	3	4	4	5	4	4	4	5	5	5	4	4	4	4	4	4	3	5	4	5	3	4	4	4	4	4	4	4	3	5	5	4
179	2025/12/2 21:02:55	105秒	微信	N/A	62	13	2	1	1	1	1	1	1	1	1	1	1	1	1	1	1	1	1	1	1	1	1	1	1	1	1	1	1	1	1	1	1	1	1	1	1	1	1
180	2025/12/2 21:02:55	82秒	微信	N/A	310	13	2	3	3	1	5	5	5	5	5	5	5	5	5	5	5	5	5	5	5	5	5	5	5	5	5	5	5	5	5	5	5	5	5	5	5	5	5
181	2025/12/2 21:05:20	76秒	微信	N/A	310	13	2	2	2	2	5	5	5	5	5	5	5	5	5	5	5	5	5	5	5	5	5	5	5	5	5	5	5	5	5	5	5	5	5	5	5	5	5
182	2025/12/2 21:07:31	343秒	微信	N/A	205	13	2	2	2	2	5	5	5	5	4	3	5	3	4	3	3	4	3	3	3	4	3	3	3	3	3	3	3	4	4	3	4	4	3	1	4	2	4
183	2025/12/2 21:08:07	64秒	微信	N/A	192	13	1	2	3	1	4	3	3	3	3	3	3	3	3	3	3	3	3	3	3	3	3	3	3	4	3	3	3	3	3	3	3	3	3	3	3	3	3
184	2025/12/2 21:08:28	65秒	微信	N/A	186	13	2	1	3	2	3	3	3	3	3	3	3	3	3	3	3	3	3	3	3	3	3	3	3	3	3	3	3	3	3	3	3	3	3	3	3	3	3
185	2025/12/2 21:08:35	284秒	微信	N/A	260	8	1	3	3	1	5	5	5	5	5	5	5	5	5	5	5	5	5	5	5	3	3	5	4	3	3	4	5	5	5	3	4	4	4	5	5	5	5
186	2025/12/2 21:10:25	176秒	手机提交	直接访问	212	11	2	3	4	1	5	4	4	4	4	4	4	4	4	4	4	4	4	4	4	4	4	4	4	4	4	4	5	4	4	4	4	4	4	4	4	4	4
187	2025/12/2 21:11:46	69秒	手机提交	直接访问	200	11	2	3	4	1	5	4	5	4	5	4	5	5	4	5	4	5	5	4	5	5	4	4	4	4	4	4	4	4	3	4	4	2	4	5	4	5	5
188	2025/12/2 21:13:07	72秒	手机提交	直接访问	250	11	2	3	3	1	4	5	5	5	5	4	4	5	4	5	4	5	4	5	5	5	5	4	5	5	5	4	4	4	4	4	4	4	4	4	4	4	5
189	2025/12/2 21:13:20	76秒	微信	N/A	310	13	2	3	1	2	5	5	5	5	5	5	5	5	5	5	5	5	5	5	5	5	5	5	5	5	5	5	5	5	5	5	5	5	5	5	5	5	5
190	2025/12/2 21:14:27	69秒	手机提交	直接访问	214	11	2	3	3	2	5	4	4	5	4	4	5	5	5	3	2	4	4	4	4	5	4	5	4	2	3	3	2	2	4	5	4	4	4	4	4	4	4
191	2025/12/2 21:15:12	118秒	微信	N/A	310	13	2	1	1	1	5	5	5	5	5	5	5	5	5	5	5	5	5	5	5	5	5	5	5	5	5	5	5	5	5	5	5	5	5	5	5	5	5
192	2025/12/2 21:15:56	78秒	手机提交	直接访问	208	11	2	3	4	1	4	4	4	4	4	4	4	5	4	4	4	4	4	4	4	4	4	4	5	4	3	3	3	4	4	4	4	3	4	4	4	4	4
193	2025/12/2 21:17:03	173秒	微信	N/A	266	12	2	3	1	1	5	5	5	5	5	5	5	5	5	5	5	5	5	5	5	5	5	5	5	5	5	5	5	5	5	5	5	5	5	5	5	5	5
194	2025/12/2 21:17:16	218秒	微信	N/A	210	8	2	2	2	2	4	4	4	4	4	4	4	4	4	4	4	4	4	4	5	4	5	4	5	5	4	5	4	5	5	5	3	3	4	2	4	4	3
195	2025-11-02 21:17:41	89秒	手机提交	直接访问	210	11	2	3	4	1	4	5	4	4	4	5	4	5	4	4	5	4	5	4	4	5	4	5	4	5	2	2	4	4	4	4	4	2	4	4	4	4	4
196	2025/12/2 21:18:49	454秒	微信	N/A	181	3	2	1	2	2	4	4	4	3	5	3	4	3	5	3	2	3	4	3	3	2	4	3	3	2	4	4	3	2	3	4	3	4	3	2	4	3	2
197	2025-11-02 21:18:58	70秒	微信	N/A	184	13	2	1	2	1	3	3	3	3	3	3	3	3	3	3	3	3	3	3	3	3	3	3	3	3	3	3	3	3	3	3	3	3	3	3	3	3	3
198	2025/12/2 21:19:16	101秒	微信	N/A	230	13	2	3	1	1	5	5	5	5	5	5	5	5	5	5	5	5	5	5	5	5	5	5	5	5	5	5	5	5	5	5	5	5	5	5	5	5	5
199	2025/12/2 21:19:24	61秒	微信	N/A	246	5	2	3	3	2	5	5	5	5	5	5	5	5	5	5	5	5	5	5	5	5	5	5	5	5	5	5	5	5	5	5	5	5	5	5	5	5	5
200	2025/12/2 21:19:26	519秒	微信	N/A	162	3	2	2	3	1	4	4	5	3	5	3	2	2	4	3	3	3	3	3	3	3	3	3	2	3	3	3	2	4	2	4	2	2	3	3	3	4	4
201	2025/12/2 21:19:54	124秒	手机提交	直接访问	233	11	2	3	3	1	5	4	4	5	4	4	4	4	4	5	4	5	4	5	4	5	4	5	4	5	4	4	4	4	4	4	4	2	3	4	4	4	4
202	2025-11-02 21:19:59	237秒	微信	N/A	230	3	2	1	1	2	5	5	5	5	5	5	5	5	5	5	5	4	4	3	4	2	3	3	3	3	2	2	3	4	4	3	4	3	4	1	4	4	4
203	2025/12/2 21:20:21	60秒	微信	N/A	248	8	2	4	2	1	4	4	4	4	4	4	4	4	4	4	4	4	4	4	4	4	4	4	4	4	4	4	4	4	4	4	4	4	4	4	4	4	4
204	2025/12/2 21:20:29	529秒	微信	N/A	207	8	1	3	4	2	4	4	4	4	4	4	4	4	4	4	3	4	4	4	4	4	4	4	4	4	4	4	4	4	4	4	4	4	4	4	4	4	4
205	2025-11-02 21:20:30	175秒	微信	N/A	176	3	2	3	2	2	4	4	3	3	2	2	3	3	3	3	4	4	4	4	3	3	3	4	4	3	3	3	3	3	4	4	4	3	3	3	3	4	4
206	2025-11-02 21:20:42	114秒	微信	N/A	201	3	2	3	3	1	4	4	4	4	4	4	4	4	4	4	4	4	4	4	4	4	4	3	3	3	3	3	4	3	3	4	4	3	3	2	4	4	4
207	2025-11-02 21:21:50	119秒	微信	N/A	171	3	2	3	4	1	4	4	4	4	4	3	4	4	4	4	4	3	4	3	4	4	4	2	4	2	3	2	3	3	3	1	1	2	2	2	4	4	4
208	2025/12/2 21:22:14	80秒	微信	N/A	190	3	2	3	3	1	4	4	4	4	4	3	3	4	3	3	3	3	4	3	4	4	4	3	4	3	3	3	3	3	4	4	4	3	3	2	4	4	4
209	2025/12/2 21:22:22	134秒	微信	N/A	221	3	2	1	1	2	5	5	5	5	5	5	5	5	5	5	5	4	4	3	5	2	2	3	3	3	3	3	3	3	3	1	4	3	3	1	4	4	4
210	2025/12/2 21:22:38	166秒	微信	N/A	310	8	2	3	3	3	5	5	5	5	5	5	5	5	5	5	5	5	5	5	5	5	5	5	5	5	5	5	5	5	5	5	5	5	5	5	5	5	5
211	2025/12/2 21:22:59	112秒	微信	N/A	230	13	2	3	3	1	5	5	5	5	5	5	5	5	5	5	5	5	5	5	5	5	5	5	5	5	5	5	5	5	5	5	5	5	5	5	5	5	5
212	2025/12/2 21:25:19	195秒	微信	N/A	175	3	2	2	3	2	3	4	4	3	4	3	3	3	3	3	3	3	3	3	3	3	3	3	3	3	3	3	3	3	3	3	3	3	3	3	3	3	4
213	2025/12/2 21:26:26	225秒	微信	N/A	221	13	2	3	2	3	5	4	5	5	5	3	5	5	5	5	3	3	5	3	5	3	4	4	4	5	5	4	4	4	5	5	5	4	4	5	4	5	4
214	2025/12/2 21:28:37	1208秒	微信	N/A	310	8	1	3	4	1	5	5	5	5	5	5	5	5	5	5	5	5	5	5	5	5	5	5	5	5	5	5	5	5	5	5	5	5	5	5	5	5	5
215	2025/12/2 21:29:04	146秒	手机提交	直接访问	191	3	1	3	2	2	3	4	2	4	3	4	3	2	4	3	4	3	2	3	4	3	3	2	4	3	2	3	4	3	4	3	3	3	3	2	4	2	4
216	2025/12/2 21:30:03	281秒	微信	N/A	275	5	2	3	2	2	5	5	5	5	5	5	4	4	4	4	5	5	5	5	5	5	5	2	5	4	4	4	4	5	5	5	5	5	4	4	4	4	4
217	2025/12/2 21:31:02	71秒	微信	N/A	205	8	2	2	3	2	4	4	4	4	4	4	4	4	4	4	4	4	4	4	4	4	4	4	4	4	4	4	4	4	4	3	3	3	3	3	4	4	4
218	2025/12/2 21:32:30	81秒	微信	N/A	62	2	1	2	2	4	1	1	1	1	1	1	1	1	1	1	1	1	1	1	1	1	1	1	1	1	1	1	1	1	1	1	1	1	1	1	1	1	1
219	2025/12/2 21:32:54	78秒	微信	N/A	248	2	1	2	2	1	4	4	4	4	4	4	4	4	4	4	4	4	4	4	4	4	4	4	4	4	4	4	4	4	4	4	4	4	4	4	4	4	4
220	2025/12/2 21:33:02	110秒	微信	N/A	190	2	1	2	3	2	3	3	3	3	3	3	5	4	4	4	2	3	3	3	3	3	3	3	3	3	3	3	3	3	3	3	3	3	3	2	3	3	3
221	2025/12/2 21:33:26	61秒	微信	N/A	186	2	1	2	3	1	3	3	3	3	3	3	3	3	3	3	3	3	3	3	3	3	3	3	3	3	3	3	3	3	3	3	3	3	3	3	3	3	3
222	2025/12/2 21:33:30	80秒	微信	N/A	248	2	1	2	3	2	4	4	4	4	4	4	4	4	4	4	4	4	4	4	4	4	4	4	4	4	4	4	4	4	4	4	4	4	4	4	4	4	4
223	2025/12/2 21:34:14	255秒	微信	N/A	216	3	2	3	2	2	4	4	4	4	4	4	4	4	4	3	3	4	4	3	3	3	3	4	3	3	3	3	3	4	4	3	3	3	3	3	4	3	4
224	2025/12/2 21:34:40	211秒	微信	N/A	310	2	1	2	2	2	5	5	5	5	5	5	5	5	5	5	5	5	5	5	5	5	5	5	5	5	5	5	5	5	5	5	5	5	5	5	5	5	5
225	2025/12/2 21:35:09	112秒	微信	N/A	245	2	1	2	3	1	4	4	4	4	4	4	4	5	4	4	5	4	5	4	4	3	4	4	3	3	4	4	3	4	3	4	3	4	3	4	3	4	3
226	2025/12/2 21:35:54	95秒	微信	N/A	201	2	1	2	3	1	3	4	4	3	3	4	4	4	4	4	3	4	4	4	4	4	4	4	4	3	3	3	3	4	4	3	3	3	3	3	4	4	4
227	2025/12/2 21:36:38	300秒	微信	N/A	166	2	2	2	2	2	2	2	2	2	3	3	3	3	3	3	3	2	3	3	3	2	3	3	3	4	2	2	3	3	3	2	3	2	2	2	2	2	2
228	2025/12/2 21:36:46	158秒	微信	N/A	206	2	1	2	2	2	4	3	3	3	3	3	4	4	5	5	3	3	3	3	4	4	4	3	3	3	3	3	3	4	4	4	4	4	3	4	4	3	3
229	2025/12/2 21:37:00	189秒	微信	N/A	153	2	2	2	1	2	4	4	4	4	4	4	4	4	4	2	2	4	4	4	4	2	2	2	2	1	2	2	2	2	2	2	2	2	2	3	3	3	3
230	2025/12/2 21:37:34	111秒	微信	N/A	214	2	1	2	3	2	4	4	4	3	3	4	4	4	4	4	4	4	4	4	4	4	4	3	4	3	3	3	3	4	4	4	4	4	4	4	4	4	4
231	2025/12/2 21:37:41	68秒	微信	N/A	248	11	1	4	2	4	4	4	4	4	4	4	4	4	4	4	4	4	4	4	4	4	4	4	4	4	4	4	4	4	4	4	4	4	4	4	4	4	4
232	2025/12/2 21:37:49	133秒	微信	N/A	175	2	1	2	1	2	3	2	2	3	2	3	3	2	3	2	3	2	3	2	3	2	3	3	2	3	3	3	3	3	3	3	3	3	3	3	3	3	3
233	2025/12/2 21:38:32	71秒	微信	N/A	310	2	1	1	1	2	5	5	5	5	5	5	5	5	5	5	5	5	5	5	5	5	5	5	5	5	5	5	5	5	5	5	5	5	5	5	5	5	5
234	2025/12/2 21:38:36	446秒	微信	N/A	192	2	2	2	2	2	4	4	4	3	3	3	4	4	4	4	3	3	3	3	4	4	3	3	4	3	3	3	3	4	4	2	3	3	3	1	3	4	4
235	2025/12/2 21:38:58	56秒	微信	N/A	248	3	1	4	2	2	4	4	4	4	4	4	4	4	4	4	4	4	4	4	4	4	4	4	4	4	4	4	4	4	4	4	4	4	4	4	4	4	4
236	2025/12/2 21:39:01	331秒	微信	N/A	179	2	1	2	2	2	3	4	3	4	4	4	3	3	3	3	3	4	3	3	3	3	3	3	3	3	2	2	3	3	3	3	3	2	2	2	3	3	3
237	2025/12/2 21:39:43	102秒	微信	N/A	188	2	2	2	2	1	4	4	4	4	4	4	4	4	4	4	4	4	4	4	4	4	4	4	4	4	4	4	4	4	4	4	4	4	4	4	4	4	4
238	2025/12/2 21:39:59	141秒	微信	N/A	204	13	2	4	3	1	5	5	4	4	4	4	5	4	4	4	3	4	4	4	4	3	3	3	3	3	3	3	3	3	4	3	3	3	3	3	4	4	3
239	2025/12/2 21:40:08	74秒	微信	N/A	310	2	1	2	3	1	5	5	5	5	5	5	5	5	5	5	5	5	5	5	5	5	5	5	5	5	5	5	5	5	5	5	5	5	5	5	5	5	5
240	2025/12/2 21:42:20	204秒	微信	N/A	190	2	2	2	2	1	3	3	4	3	5	4	4	4	4	4	3	3	3	4	4	4	3	4	4	4	3	3	3	4	4	3	3	3	3	3	4	4	4
241	2025/12/2 21:43:13	119秒	微信	N/A	232	13	2	3	1	2	4	4	4	4	4	4	4	4	4	4	4	4	4	4	4	4	4	4	4	4	4	4	4	4	4	4	4	4	4	4	4	3	3
242	2025/12/2 21:43:32	281秒	微信	N/A	137	2	1	2	1	4	2	2	2	2	2	2	5	5	5	5	2	2	2	1	3	2	2	2	3	2	3	3	2	3	2	1	3	1	2	1	2	2	2
243	2025/12/2 21:43:50	54秒	微信	N/A	258	13	1	1	1	1	1	1	1	1	1	1	5	5	5	5	5	5	5	5	5	5	5	5	5	5	5	5	5	5	5	5	5	5	5	5	5	5	5
244	2025/12/2 21:43:53	215秒	微信	N/A	196	13	1	3	4	1	5	4	2	4	4	3	4	4	4	4	4	3	4	4	3	2	4	4	3	1	1	1	2	3	2	2	1	1	1	1	3	5	5
245	2025/12/2 21:44:04	124秒	微信	N/A	214	13	2	3	3	2	4	4	4	4	4	4	4	4	4	4	4	3	3	4	4	4	4	4	4	4	3	3	3	3	4	3	3	3	3	2	4	4	4
246	2025/12/2 21:44:07	214秒	微信	N/A	203	13	2	3	4	2	4	4	4	4	4	4	4	4	4	4	4	4	4	4	4	4	4	3	4	3	2	2	3	4	4	3	3	2	2	2	4	4	4
247	2025/12/2 21:44:26	91秒	微信	N/A	310	3	1	3	4	1	5	5	5	5	5	5	5	5	5	5	5	5	5	5	5	5	5	5	5	5	5	5	5	5	5	5	5	5	5	5	5	5	5
248	2025/12/2 21:46:05	70秒	微信	N/A	310	3	1	3	4	1	5	5	5	5	5	5	5	5	5	5	5	5	5	5	5	5	5	5	5	5	5	5	5	5	5	5	5	5	5	5	5	5	5
249	2025/12/2 21:46:29	170秒	微信	N/A	244	6	2	2	2	2	5	5	5	4	4	5	4	4	4	4	4	4	4	4	5	4	4	4	4	4	5	5	5	5	4	5	4	4	4	3	4	4	4
250	2025/12/2 21:47:39	124秒	微信	N/A	190	2	2	2	4	1	4	4	4	4	3	3	4	4	4	4	4	4	4	4	4	4	4	4	4	4	3	3	3	3	3	3	3	3	3	3	3	3	2
251	2025/12/2 21:50:20	85秒	微信	N/A	189	3	2	1	1	4	3	3	3	3	3	3	3	3	3	3	3	3	3	3	3	3	3	3	3	3	3	3	3	3	3	3	3	3	3	3	3	3	3
252	2025/12/2 21:50:40	63秒	手机提交	直接访问	241	11	2	3	4	2	4	4	4	5	5	4	4	3	3	3	3	3	4	4	4	4	4	4	4	4	3	4	4	4	4	4	4	4	4	4	4	4	4
253	2025/12/2 21:50:57	178秒	微信	N/A	160	2	1	2	3	2	3	3	3	3	3	3	3	3	3	3	3	3	3	3	3	3	3	3	3	3	2	3	2	3	3	3	3	2	3	1	1	1	5
254	2025/12/2 21:51:28	164秒	微信	N/A	177	3	2	3	2	2	3	4	3	3	2	4	4	4	4	2	1	3	2	3	2	2	4	4	5	3	2	4	1	3	4	1	3	2	4	4	3	3	3
255	2025/12/2 21:52:02	259秒	微信	N/A	179	2	1	2	3	1	4	4	3	2	4	4	2	4	4	4	3	3	4	4	4	2	4	1	1	3	4	3	4	4	4	4	4	2	2	1	3	3	2
256	2025/12/2 21:52:10	61秒	手机提交	直接访问	203	11	2	3	3	2	4	5	5	5	4	4	4	4	3	3	4	4	4	4	4	5	4	4	4	4	3	4	2	4	4	2	4	2	4	4	4	4	4
257	2025/12/2 21:53:23	63秒	手机提交	直接访问	226	11	2	3	4	2	4	4	5	4	4	4	4	3	3	3	2	4	4	4	4	4	5	4	4	3	4	4	2	3	4	3	4	2	3	4	5	5	4
258	2025/12/2 21:53:26	65秒	微信	N/A	248	2	2	2	4	1	4	4	4	4	4	4	4	4	4	4	4	4	4	4	4	4	4	4	4	4	4	4	4	4	4	4	4	4	4	4	4	4	4
259	2025/12/2 21:53:49	178秒	微信	N/A	242	2	2	2	2	2	5	5	5	5	5	5	5	5	5	5	5	5	5	5	5	5	5	5	5	5	5	5	4	4	4	3	3	3	3	2	3	3	4
260	2025/12/2 21:54:36	60秒	手机提交	直接访问	227	10	2	3	4	1	4	4	4	4	4	4	4	4	4	4	4	4	4	4	4	4	4	4	4	3	3	3	3	3	3	3	3	3	3	3	4	4	3
261	2025/12/2 21:56:23	62秒	微信	N/A	224	13	2	3	3	3	4	3	4	2	4	4	4	3	4	3	4	3	3	3	4	4	3	4	4	3	4	4	3	4	3	4	3	4	3	4	4	4	4
262	2025/12/2 21:56:58	66秒	手机提交	直接访问	211	10	2	3	3	2	4	4	4	3	4	4	3	3	3	4	2	4	4	5	4	4	4	4	4	4	3	4	4	4	5	3	4	4	4	2	4	4	4
263	2025/12/2 21:57:32	172秒	微信	N/A	130	2	1	2	2	1	3	3	3	2	2	2	2	5	2	2	5	2	5	2	2	2	2	1	2	3	1	1	1	1	4	1	1	1	1	1	4	4	4
264	2025/12/2 21:58:24	60秒	手机提交	直接访问	210	10	2	3	4	1	4	4	4	4	4	4	4	4	4	4	3	4	4	4	4	4	4	4	4	4	4	3	4	4	4	3	4	4	4	4	4	4	4
265	2025/12/2 21:59:36	118秒	微信	N/A	231	3	2	3	4	2	5	4	5	5	5	5	5	5	5	5	5	5	5	5	5	5	4	5	4	4	4	4	5	5	4	3	4	4	3	3	3	3	3
266	2025/12/2 21:59:43	59秒	手机提交	直接访问	209	10	2	3	4	2	4	4	4	4	4	4	4	4	4	4	4	4	4	4	4	4	4	4	4	4	4	4	4	4	4	3	4	4	4	4	4	4	4
267	2025/12/2 22:00:09	148秒	微信	N/A	222	2	1	2	2	2	4	4	4	4	4	4	4	4	4	4	3	4	4	3	5	4	3	4	3	4	3	3	3	4	3	3	3	3	3	2	4	4	4
268	2025/12/2 22:00:46	192秒	微信	N/A	185	3	2	3	4	1	4	4	3	4	4	4	4	5	4	4	3	4	4	4	4	4	4	2	4	4	4	4	4	4	4	4	4	4	4	4	4	4	4
269	2025/12/2 22:00:49	130秒	微信	N/A	161	3	2	3	1	2	4	4	3	4	3	2	4	4	4	4	4	4	4	4	4	4	4	4	2	3	2	2	2	3	3	3	3	2	2	1	2	3	3
270	2025/12/2 22:01:10	70秒	微信	N/A	310	3	2	3	2	2	5	5	5	5	5	5	5	5	5	5	5	5	5	5	5	5	5	5	5	5	5	5	5	5	5	5	5	5	5	5	5	5	5
271	2025/12/2 22:02:19	71秒	微信	N/A	248	2	2	2	2	2	4	4	4	4	4	4	4	4	4	4	4	4	4	4	4	4	4	4	4	4	4	4	4	4	4	4	4	4	4	4	4	4	4
272	2025/12/2 22:02:54	58秒	手机提交	直接访问	188	10	2	3	4	2	4	5	4	4	4	4	4	5	4	4	4	4	4	4	4	4	4	4	4	4	3	3	2	3	3	3	3	3	4	4	4	4	3
273	2025/12/2 22:03:36	301秒	微信	N/A	186	2	2	2	2	1	5	4	3	4	3	4	4	4	4	4	4	4	4	3	4	4	3	3	3	3	3	3	3	3	3	3	3	3	3	1	4	3	3
274	2025/12/2 22:03:43	262秒	微信	N/A	239	3	2	1	2	2	5	5	5	5	4	4	4	4	5	5	3	4	4	4	4	4	4	4	3	4	4	4	4	4	4	4	4	4	4	4	4	4	4
275	2025/12/2 22:04:21	118秒	微信	N/A	143	13	2	3	2	2	4	3	2	2	4	3	3	3	2	3	3	3	3	2	2	4	3	2	3	3	2	2	3	2	3	2	2	2	1	2	3	3	3
276	2025/12/2 22:06:10	79秒	微信	N/A	227	3	2	3	2	2	4	4	4	4	4	4	4	4	4	4	4	4	4	4	4	4	4	4	4	4	4	4	4	4	4	4	4	4	4	4	4	4	3
277	2025/12/2 22:07:13	53秒	微信	N/A	186	3	2	3	2	2	3	3	3	3	3	3	3	3	3	3	3	3	3	3	3	3	3	3	3	3	3	3	3	3	3	3	3	3	3	3	3	3	3
278	2025/12/2 22:07:42	72秒	微信	N/A	210	2	1	2	3	1	4	4	4	4	4	4	4	4	4	4	4	4	4	4	4	4	4	4	4	4	4	4	4	4	4	4	4	4	4	4	4	4	4
279	2025/12/2 22:07:52	166秒	手机提交	直接访问	196	6	2	3	1	2	4	4	4	4	4	4	5	4	4	4	4	4	4	4	4	2	1	2	4	3	1	1	2	4	4	1	4	2	4	1	5	4	4
280	2025/12/2 22:09:23	171秒	微信	N/A	195	3	2	4	1	2	4	4	4	5	4	4	4	4	4	4	4	5	4	3	3	4	4	3	3	3	2	3	2	3	3	2	3	2	2	3	3	3	3
281	2025/12/2 22:11:16	88秒	微信	N/A	192	3	2	2	2	2	3	5	5	4	4	4	4	4	4	4	4	4	4	4	4	4	4	4	4	4	4	4	4	4	4	4	4	4	4	4	4	4	4
282	2025/12/2 22:15:04	229秒	微信	N/A	163	8	1	4	3	2	2	4	2	3	3	3	3	3	3	3	1	2	3	2	3	3	3	2	2	2	2	2	2	3	3	2	2	1	1	3	3	3	3
283	2025/12/2 22:15:44	61秒	微信	N/A	242	3	2	3	2	4	3	3	5	4	4	3	2	4	5	4	5	4	4	3	3	4	5	4	4	4	5	5	5	3	4	4	4	4	5	4	5	4	4
284	2025/12/2 22:16:09	64秒	微信	N/A	209	13	2	1	2	2	4	4	4	4	4	4	4	4	4	4	4	4	4	4	4	4	4	4	4	4	4	4	4	4	4	4	4	4	4	4	4	4	4
285	2025/12/2 22:16:15	82秒	微信	N/A	244	3	1	3	2	2	3	3	3	4	4	4	3	3	4	3	3	4	3	4	4	3	3	4	3	3	4	5	5	5	4	5	4	5	5	4	5	4	5
286	2025/12/2 22:18:30	98秒	微信	N/A	205	2	1	2	3	2	4	2	4	3	3	3	4	3	2	3	4	3	2	3	4	3	2	3	4	3	2	3	4	3	2	3	4	5	4	3	2	3	4
287	2025/12/2 22:24:14	129秒	微信	N/A	224	3	2	3	3	1	5	4	5	4	4	4	5	5	5	5	5	5	5	4	5	5	5	5	5	4	4	5	5	5	5	5	5	5	5	5	5	5	5
288	2025/12/2 22:26:42	88秒	微信	N/A	284	3	2	2	2	2	5	5	5	5	5	5	5	5	5	5	5	4	5	5	5	5	5	5	5	5	5	5	5	5	5	5	5	5	5	4	5	3	3
289	2025/12/2 22:28:54	99秒	微信	N/A	273	3	1	2	2	1	4	5	5	4	5	4	4	4	5	4	4	5	5	4	5	4	5	4	5	4	4	5	4	4	5	4	5	5	5	5	4	4	5
290	2025/12/2 22:29:41	116秒	微信	N/A	160	3	2	1	3	3	3	4	3	3	4	4	3	4	3	4	3	4	3	4	3	4	3	3	3	3	3	1	3	3	3	1	2	2	2	1	3	4	4
291	2025/12/2 22:31:05	150秒	微信	N/A	225	3	1	2	1	2	4	3	4	4	2	2	5	4	2	4	3	2	4	4	2	3	4	5	5	4	4	3	3	3	2	3	4	5	4	4	5	5	4
292	2025/12/2 22:34:11	230秒	手机提交	直接访问	201	10	2	3	4	1	4	4	4	4	4	4	4	4	3	3	3	3	4	4	3	4	3	3	3	3	3	3	4	4	4	4	4	4	4	4	4	4	4
293	2025/12/2 22:34:25	128秒	微信	N/A	270	2	1	2	4	1	5	5	5	5	5	5	5	5	5	5	5	5	5	5	5	5	5	5	5	5	5	5	5	5	5	5	5	5	5	5	5	5	5
294	2025/12/2 22:34:29	151秒	微信	N/A	222	5	2	2	2	1	4	4	4	3	3	4	3	4	4	3	4	4	3	4	4	4	4	4	4	4	3	4	3	4	3	4	5	4	4	2	4	4	4
295	2025/12/2 22:34:39	75秒	微信	N/A	156	3	1	3	4	1	4	4	3	3	4	3	3	4	3	4	3	4	3	4	3	3	3	3	3	3	2	2	2	2	2	2	2	2	2	3	3	3	3
296	2025/12/2 22:35:01	235秒	微信	N/A	232	8	2	1	3	2	5	5	5	4	4	4	4	3	3	4	4	4	4	4	4	4	3	2	3	4	4	4	4	4	4	4	4	2	2	1	4	4	4
297	2025/12/2 22:36:09	77秒	微信	N/A	181	2	1	2	2	4	3	3	3	3	3	3	3	3	3	3	3	3	3	3	3	3	3	3	3	3	3	3	1	3	3	1	3	2	3	3	3	3	3
298	2025/12/2 22:37:48	92秒	微信	N/A	227	13	1	1	2	2	5	4	3	3	5	5	5	5	3	5	5	5	5	5	5	5	5	5	5	5	5	5	5	1	3	5	3	3	3	3	3	3	3
299	2025/12/2 22:39:32	74秒	微信	N/A	310	2	2	2	3	2	5	5	5	5	5	5	5	5	5	5	5	5	5	5	5	5	5	5	5	5	5	5	5	5	5	5	5	5	5	5	5	5	5
300	2025/12/2 22:40:12	201秒	手机提交	直接访问	240	10	2	3	4	2	4	4	4	4	4	4	4	4	4	4	4	4	4	4	4	4	4	4	4	4	4	5	5	5	4	4	4	4	4	4	5	5	5
301	2025/12/2 22:41:13	102秒	微信	N/A	283	3	2	2	3	3	5	5	5	5	5	5	5	5	5	5	5	5	5	5	5	5	5	5	5	5	5	5	5	5	5	5	5	5	5	5	5	5	5
302	2025/12/2 22:45:12	557秒	微信	N/A	285	2	1	2	3	2	4	4	4	4	4	4	4	4	4	5	5	5	5	5	5	5	5	5	4	4	5	5	5	5	5	5	5	5	5	5	5	5	5
303	2025/12/2 22:48:36	265秒	微信	N/A	144	3	2	3	3	1	3	4	3	3	4	4	3	3	3	3	3	3	3	3	2	2	2	2	2	3	3	3	3	3	3	2	2	2	2	2	3	2	2
304	2025/12/2 22:49:45	76秒	微信	N/A	160	3	1	3	2	2	3	2	3	2	3	3	3	3	3	2	3	2	3	4	2	4	2	3	3	2	1	1	1	2	2	3	3	2	3	3	3	4	2
305	2025/12/2 22:50:51	138秒	微信	N/A	203	13	2	4	2	2	5	4	5	4	4	5	5	4	4	5	4	5	3	2	4	3	1	4	5	3	3	2	2	4	4	4	5	3	2	4	3	4	3
306	2025/12/2 22:51:42	81秒	微信	N/A	255	3	1	3	2	4	5	5	5	4	5	4	5	4	5	4	5	4	5	5	5	5	5	5	5	5	5	5	5	5	4	5	4	4	4	4	4	4	4
307	2025/12/2 22:52:13	133秒	微信	N/A	209	3	1	2	2	2	5	4	3	4	5	4	4	4	4	3	4	4	2	3	4	4	3	3	2	2	3	1	3	3	3	4	5	4	4	3	3	2	1
308	2025/12/2 22:54:29	78秒	微信	N/A	259	1	1	3	4	2	5	5	5	5	5	5	4	5	4	5	4	4	4	4	3	5	5	5	4	4	5	5	5	5	5	5	5	5	5	5	5	5	5
309	2025/12/2 22:55:06	65秒	微信	N/A	186	2	1	2	3	2	3	3	3	3	3	3	3	3	3	3	3	3	3	3	3	3	3	3	3	3	3	3	3	3	3	3	3	3	3	3	3	3	3
310	2025/12/2 22:55:15	96秒	微信	N/A	309	2	1	2	2	2	4	5	5	5	5	5	5	5	5	5	5	5	5	5	5	5	5	5	5	5	5	5	5	5	5	5	5	5	5	5	5	5	5
311	2025/12/2 22:56:10	82秒	微信	N/A	204	13	2	2	4	2	5	5	5	5	5	5	5	5	5	5	5	5	5	5	5	5	5	5	5	5	2	2	5	5	5	1	1	1	1	1	5	5	5
312	2025/12/2 22:56:30	101秒	微信	N/A	234	3	1	3	2	3	5	5	5	4	4	4	5	5	4	4	3	3	4	5	5	4	4	3	4	4	4	4	5	4	4	5	5	5	4	4	3	4	5
313	2025/12/2 22:56:48	55秒	微信	N/A	174	11	2	3	3	1	3	3	3	3	3	3	3	3	3	3	3	3	3	3	4	3	4	4	4	2	3	3	3	2	2	2	3	2	2	2	3	2	2
314	2025/12/2 22:57:24	130秒	微信	N/A	254	3	1	3	3	2	5	5	5	4	4	4	4	4	5	5	4	5	5	4	4	4	4	3	5	5	5	4	5	5	4	4	4	5	4	4	5	5	4
315	2025/12/2 22:57:30	86秒	微信	N/A	245	2	1	2	2	2	5	5	5	5	5	5	5	5	5	5	5	5	5	5	5	5	5	5	5	5	4	4	3	3	3	3	3	3	5	3	2	5	4
316	2025/12/2 22:57:59	128秒	微信	N/A	194	2	2	2	1	2	4	5	4	3	3	4	4	3	4	4	4	5	4	3	4	5	4	2	4	4	4	4	4	5	4	1	2	3	4	1	4	4	4
317	2025/12/2 22:58:11	245秒	微信	N/A	208	2	1	2	2	1	5	5	4	4	4	5	5	5	5	2	4	4	4	3	5	4	4	4	4	3	3	3	3	3	4	3	3	4	4	4	4	5	5
318	2025/12/2 22:58:13	141秒	微信	N/A	271	2	2	2	2	1	4	5	4	5	5	5	4	4	3	4	4	4	4	4	5	4	5	4	4	5	4	5	4	5	4	4	4	4	5	4	5	4	5
319	2025/12/2 23:00:15	74秒	微信	N/A	62	1	2	1	1	4	1	1	1	1	1	1	1	1	1	1	1	1	1	1	1	1	1	1	1	1	1	1	1	1	1	1	1	1	1	1	1	1	1
320	2025/12/2 23:00:51	235秒	微信	N/A	153	3	2	1	3	3	4	4	4	4	3	4	4	4	4	4	4	4	4	3	4	3	3	4	3	3	2	1	2	2	1	2	1	2	1	1	2	3	3
321	2025/12/2 23:00:51	239秒	微信	N/A	161	3	1	3	2	4	3	3	4	3	3	4	3	3	3	4	4	4	4	3	4	4	4	4	4	4	2	1	2	2	2	1	2	2	2	2	2	2	3
322	2025/12/2 23:01:08	144秒	微信	N/A	207	3	2	2	2	2	4	4	4	4	3	3	4	4	4	4	4	4	4	4	4	4	4	4	4	4	4	4	4	4	4	4	4	4	4	4	4	4	4
323	2025/12/2 23:02:47	63秒	微信	N/A	250	3	2	2	4	1	5	5	5	5	5	5	5	5	5	5	5	5	5	5	5	5	5	5	5	5	5	5	5	5	5	5	5	5	5	2	5	5	5
324	2025/12/2 23:04:41	179秒	微信	N/A	160	3	1	2	2	2	4	3	3	4	4	3	4	3	4	3	4	3	4	3	4	3	4	3	4	4	2	2	2	1	2	2	1	2	1	2	3	4	3
325	2025/12/2 23:04:50	220秒	微信	N/A	187	3	2	2	2	2	5	5	4	4	4	3	4	5	5	5	3	3	3	3	4	4	3	4	3	3	3	3	2	3	4	4	3	3	3	1	3	4	3
326	2025/12/2 23:04:51	181秒	微信	N/A	192	3	2	3	3	2	4	3	4	4	3	2	5	5	5	5	4	3	3	3	4	3	3	3	4	4	4	4	4	4	4	4	4	3	2	3	4	4	3
327	2025/12/2 23:05:53	67秒	微信	N/A	248	3	2	2	4	2	4	4	4	4	4	4	4	4	4	4	4	4	4	4	4	4	4	4	4	4	4	4	4	4	4	4	4	4	4	4	4	4	4
328	2025/12/2 23:06:07	62秒	微信	N/A	188	2	1	2	1	2	3	3	3	3	3	3	3	3	3	3	3	3	3	3	3	3	3	3	3	3	3	3	3	3	3	3	3	3	3	3	3	3	3
329	2025/12/2 23:06:14	63秒	微信	N/A	276	3	2	2	4	3	5	5	5	5	5	5	5	5	5	5	5	5	5	5	5	5	5	5	5	5	5	5	5	5	5	5	5	5	5	5	5	5	5
330	2025/12/2 23:06:20	71秒	微信	N/A	310	2	1	2	2	1	5	5	5	5	5	5	5	5	5	5	5	5	5	5	5	5	5	5	5	5	5	5	5	5	5	5	5	5	5	5	5	5	5
331	2025/12/2 23:06:26	71秒	微信	N/A	248	2	1	2	2	1	4	4	4	4	4	4	4	4	4	4	4	4	4	4	4	4	4	4	4	4	4	4	4	4	4	4	4	4	4	4	4	4	4
332	2025/12/2 23:07:02	95秒	微信	N/A	267	2	1	2	3	1	4	5	4	5	4	5	5	5	4	5	3	5	4	5	4	5	4	4	3	5	4	4	4	5	5	3	5	4	4	5	4	5	5
333	2025/12/2 23:07:20	102秒	微信	N/A	248	3	2	2	2	1	4	4	4	4	4	4	4	4	4	4	4	4	4	4	4	4	4	4	4	4	4	4	4	4	4	4	4	4	4	4	4	4	4
334	2025/12/2 23:07:36	133秒	微信	N/A	166	3	1	4	3	1	3	4	3	4	3	4	4	3	4	3	4	3	3	4	3	4	3	4	4	3	2	2	3	3	3	2	2	2	2	2	4	4	3
335	2025/12/2 23:08:13	82秒	微信	N/A	252	3	1	2	2	2	4	4	5	4	5	4	4	5	4	4	3	3	5	5	4	4	4	3	5	5	3	4	4	5	4	4	4	4	4	4	4	4	4
336	2025/12/2 23:08:41	101秒	微信	N/A	224	3	2	3	3	2	4	4	4	4	4	4	4	4	4	4	4	4	4	4	4	4	4	4	4	4	4	4	4	4	4	4	4	4	4	4	4	4	4
337	2025/12/2 23:09:18	61秒	微信	N/A	310	2	1	2	2	2	5	5	5	5	5	5	5	5	5	5	5	5	5	5	5	5	5	5	5	5	5	5	5	5	5	5	5	5	5	5	5	5	5
338	2025/12/2 23:10:30	150秒	微信	N/A	154	3	1	3	3	2	4	3	4	3	4	3	4	3	4	5	4	4	4	4	4	4	4	3	3	3	1	2	1	1	2	1	1	1	2	1	1	2	2
339	2025/12/2 23:11:10	52秒	微信	N/A	216	3	2	2	2	4	2	4	3	2	4	2	2	4	4	5	4	4	3	3	4	4	2	4	3	3	3	4	4	4	5	5	4	4	5	4	4	4	4
340	2025/12/2 23:11:55	56秒	微信	N/A	176	3	1	2	2	3	3	4	3	4	3	4	4	3	4	3	3	3	4	3	4	3	3	4	3	4	3	3	4	3	4	3	4	3	3	3	4	3	3
341	2025/12/2 23:12:50	81秒	微信	N/A	159	3	1	3	3	2	3	4	3	4	3	4	4	3	4	3	4	3	3	3	4	3	4	3	3	3	2	2	2	2	2	2	2	2	2	2	2	4	3
342	2025/12/2 23:12:55	64秒	微信	N/A	228	3	1	3	3	1	3	2	3	5	4	4	4	5	4	3	4	5	4	3	4	5	4	3	4	3	2	4	5	4	3	4	4	5	4	3	4	5	4
343	2025/12/2 23:15:06	56秒	微信	N/A	254	1	2	3	3	3	4	4	4	4	4	4	5	4	4	4	4	4	4	4	4	4	5	5	4	4	4	4	4	4	4	4	4	4	4	4	4	4	4
344	2025/12/2 23:15:08	90秒	微信	N/A	178	3	1	3	3	2	3	4	3	4	3	4	4	3	4	3	4	3	4	4	3	4	3	4	4	3	4	3	4	3	4	3	4	3	4	3	4	3	4
345	2025/12/2 23:15:33	401秒	微信	N/A	205	3	1	3	4	1	5	4	3	3	4	3	5	3	4	3	2	3	3	2	2	1	1	5	1	1	1	1	2	3	3	3	4	2	3	1	5	5	5
346	2025/12/2 23:23:57	88秒	微信	N/A	233	3	1	2	2	2	3	4	5	3	3	4	3	5	4	3	4	5	4	5	4	3	3	4	5	4	4	5	4	5	4	5	5	4	5	4	4	5	4
347	2025/12/2 23:26:09	93秒	微信	N/A	209	3	2	3	3	2	5	5	5	5	5	5	5	5	5	5	5	5	5	3	5	3	3	3	5	5	1	5	1	5	5	5	5	5	5	5	5	2	3
348	2025/12/2 23:37:17	78秒	微信	N/A	248	8	1	4	4	1	4	4	4	4	4	4	4	4	4	4	4	4	4	4	4	4	4	4	4	4	4	4	4	4	4	4	4	4	4	4	4	4	4
349	2025/12/2 23:49:11	89秒	微信	N/A	181	2	1	2	2	2	4	3	3	3	3	3	3	4	3	4	3	2	3	3	3	4	2	3	3	2	4	3	3	2	2	2	2	2	2	1	2	3	3
350	2025/12/2 23:53:26	92秒	微信	N/A	310	3	2	1	4	2	5	5	5	5	5	5	5	5	5	5	5	5	5	5	5	5	5	5	5	5	5	5	5	5	5	5	5	5	5	5	5	5	5
351	2025/12/3 0:00:40	239秒	手机提交	直接访问	212	3	2	3	3	3	4	4	4	4	4	5	5	4	5	4	4	5	4	5	5	4	5	4	5	4	5	4	4	5	4	4	5	4	3	3	4	5	3
352	2025/12/3 0:03:53	63秒	微信	N/A	257	3	2	4	4	1	5	5	5	5	4	3	4	4	4	4	4	4	4	4	3	3	4	4	4	4	4	4	5	5	5	5	4	4	4	4	4	4	4
353	2025/12/3 0:05:27	94秒	微信	N/A	209	3	2	3	2	3	4	4	4	4	4	4	4	4	4	4	4	4	4	4	3	3	3	3	3	3	3	3	3	3	3	3	3	3	3	3	3	3	3
354	2025/12/3 0:07:35	71秒	微信	N/A	310	3	2	3	2	1	5	5	5	5	5	5	5	5	5	5	5	5	5	5	5	5	5	5	5	5	5	5	5	5	5	5	5	5	5	5	5	5	5
355	2025/12/3 0:15:30	163秒	微信	N/A	244	3	2	2	2	1	5	5	5	5	5	5	5	5	5	5	5	5	5	3	5	5	3	1	3	3	3	3	3	5	5	5	5	3	3	3	5	5	3
356	2025/12/3 0:18:00	66秒	微信	N/A	229	3	2	4	1	2	3	4	4	4	3	4	4	3	3	3	4	3	4	4	2	3	4	4	3	4	4	4	4	3	3	4	4	3	4	4	4	3	4
357	2025/12/3 0:21:12	821秒	微信	N/A	192	3	2	3	3	2	4	4	4	3	3	4	4	4	4	3	3	4	3	3	4	3	3	4	3	3	4	3	3	3	3	3	3	3	3	2	2	4	4
358	2025/12/3 0:30:24	107秒	微信	N/A	186	8	1	4	1	1	3	3	3	3	3	3	3	3	3	3	3	3	3	3	3	3	3	3	3	3	3	3	3	3	3	3	3	3	3	3	3	3	3
359	2025/12/3 0:53:03	91秒	手机提交	直接访问	209	4	1	2	1	2	4	4	4	4	4	4	4	4	4	4	4	4	4	4	3	3	3	3	3	3	3	3	3	3	3	3	3	3	3	3	3	3	3
360	2025/12/3 0:53:11	109秒	手机提交	直接访问	236	4	1	2	3	1	4	4	4	4	4	4	4	4	4	4	4	4	4	5	4	4	5	4	4	4	4	4	4	4	4	4	4	4	4	4	4	4	4
361	2025/12/3 0:55:47	72秒	手机提交	直接访问	237	4	1	2	1	2	4	4	4	4	4	4	4	4	4	4	4	4	4	4	4	4	4	4	4	4	4	4	4	4	4	4	4	4	4	5	4	4	4
362	2025/12/3 0:55:56	74秒	手机提交	直接访问	265	4	1	2	3	3	5	5	5	4	4	4	4	4	4	4	4	4	4	4	4	4	4	4	4	4	4	4	4	4	4	4	4	4	4	4	4	4	4
363	2025/12/3 0:56:35	92秒	手机提交	直接访问	268	4	1	1	3	2	5	5	5	5	5	5	5	5	5	5	5	5	5	5	5	5	5	3	4	4	4	3	4	4	4	4	3	4	3	3	4	4	4
364	2025/12/3 1:05:25	96秒	微信	N/A	188	1	1	4	3	1	4	4	4	4	2	4	4	4	3	4	3	4	3	3	3	3	4	3	3	3	4	3	3	3	3	3	4	2	2	4	4	4	4
365	2025/12/3 1:07:07	275秒	手机提交	直接访问	239	4	1	2	3	2	5	5	5	5	5	5	5	5	5	5	5	5	5	5	5	5	5	2	5	5	5	5	5	5	5	4	5	5	5	5	5	5	5
366	2025/12/3 1:08:24	262秒	微信	N/A	187	3	2	4	3	4	3	3	4	4	4	4	5	5	4	3	3	4	3	4	3	3	4	4	3	4	3	3	3	3	3	3	3	2	3	1	4	2	3
367	2025/12/3 1:15:10	153秒	手机提交	直接访问	222	4	1	2	3	2	4	4	4	5	4	4	4	3	4	4	4	4	5	4	4	3	4	4	4	4	4	5	4	4	5	4	3	4	4	4	4	4	4
368	2025/12/3 1:21:02	179秒	手机提交	直接访问	241	4	1	2	1	2	5	5	3	5	5	5	5	3	3	3	3	5	5	4	3	3	3	5	3	3	3	3	4	5	5	3	3	3	3	5	5	5	3
369	2025/12/3 7:11:01	129秒	微信	N/A	184	3	2	3	2	4	3	3	3	3	3	3	3	4	3	3	3	3	3	3	3	3	3	3	3	3	3	3	3	3	3	3	3	3	3	3	3	3	3
370	2025/12/3 7:28:02	64秒	微信	N/A	248	8	1	3	2	1	4	4	4	4	4	4	4	4	4	4	4	4	4	4	4	4	4	4	4	4	4	4	4	4	4	4	4	4	4	4	4	4	4
371	2025/12/3 7:50:10	100秒	微信	N/A	248	3	2	2	3	2	5	3	4	5	4	5	5	5	4	5	5	4	5	5	4	5	5	4	4	3	5	5	5	5	4	4	5	4	4	3	5	5	5
372	2025/12/3 8:15:02	374秒	微信	N/A	189	13	2	3	2	2	4	4	4	4	4	4	4	4	4	4	4	4	4	4	4	4	4	2	4	3	2	2	2	4	4	3	2	2	2	2	4	3	3
373	2025/12/3 8:49:31	72秒	微信	N/A	192	3	2	3	3	2	4	4	4	4	4	3	3	3	4	4	3	3	3	3	3	3	3	4	3	3	2	3	3	4	3	3	3	2	3	3	2	1	3
374	2025/12/3 8:49:47	112秒	手机提交	直接访问	227	4	1	2	3	1	4	4	4	4	4	4	4	4	4	4	4	4	4	4	4	4	4	4	4	4	4	4	3	4	4	4	4	4	4	2	4	4	4
375	2025/12/3 8:52:38	77秒	微信	N/A	310	3	2	4	4	4	5	5	5	5	5	5	5	5	5	5	5	5	5	5	5	5	5	5	5	5	5	5	5	5	5	5	5	5	5	5	5	5	5
376	2025/12/3 9:02:52	180秒	微信	N/A	211	2	1	2	2	2	4	4	4	4	4	4	4	4	4	4	4	4	4	4	4	4	4	4	4	4	4	4	4	4	4	4	4	4	4	3	4	4	4
377	2025/12/3 9:04:13	59秒	微信	N/A	310	2	1	2	2	1	5	5	5	5	5	5	5	5	5	5	5	5	5	5	5	5	5	5	5	5	5	5	5	5	5	5	5	5	5	5	5	5	5
378	2025/12/3 9:04:26	273秒	微信	N/A	183	2	2	2	3	1	4	4	4	4	4	3	4	4	4	4	3	3	3	3	4	3	3	3	3	2	3	3	3	4	3	3	3	2	2	2	4	3	4
379	2025/12/3 9:05:53	181秒	微信	N/A	186	2	1	2	2	1	4	4	4	2	4	4	5	5	5	4	3	2	3	4	5	4	4	1	3	3	3	3	3	4	3	3	4	4	3	4	4	4	4
380	2025/12/3 9:17:05	200秒	手机提交	直接访问	243	3	2	3	2	2	4	4	4	4	4	4	4	1	4	4	4	4	4	4	4	4	4	4	4	4	4	4	4	4	4	4	4	4	3	4	5	5	4
381	2025/12/3 9:29:45	72秒	微信	N/A	186	2	1	2	2	2	3	3	3	3	3	3	3	3	3	3	3	3	3	3	3	3	3	3	3	3	3	3	3	3	3	3	3	3	3	3	3	3	3
382	2025/12/3 9:34:23	98秒	手机提交	直接访问	223	4	1	2	3	2	4	4	4	4	3	4	4	4	3	4	3	4	4	4	4	4	3	4	3	4	3	3	4	3	4	4	3	4	3	4	3	4	3
383	2025/12/3 9:52:45	184秒	微信	N/A	165	2	1	2	2	3	3	3	3	3	3	3	3	3	3	3	3	4	4	3	3	3	3	3	3	3	2	3	3	3	3	3	3	2	2	1	3	3	3
384	2025/12/3 9:53:02	201秒	微信	N/A	165	2	1	2	2	3	3	3	3	3	3	3	3	3	3	3	3	4	4	3	3	3	3	3	3	3	2	3	3	3	3	3	3	2	2	1	3	3	3
385	2025/12/3 9:53:07	134秒	微信	N/A	151	2	1	2	3	2	3	3	3	3	3	3	3	3	3	3	3	3	3	3	3	3	3	3	3	3	3	3	3	3	3	3	3	3	3	3	3	3	3
386	2025/12/3 9:53:19	218秒	微信	N/A	166	2	1	2	2	2	3	3	3	3	3	3	3	3	3	3	3	3	3	3	3	3	3	3	3	3	3	3	3	3	3	3	3	3	3	3	3	3	3
387	2025/12/3 9:54:22	157秒	微信	N/A	197	2	1	2	2	1	3	3	4	3	3	4	3	3	4	4	4	3	4	3	3	4	4	3	4	3	3	3	3	3	3	3	3	3	3	3	3	3	4
388	2025/12/3 9:54:27	90秒	微信	N/A	203	2	1	2	2	2	4	4	4	4	4	4	4	4	4	4	4	4	4	4	4	4	4	4	4	4	4	4	4	4	4	4	4	4	4	3	3	3	3
389	2025/12/3 9:54:39	102秒	微信	N/A	187	2	1	2	3	1	3	3	3	3	3	3	3	3	3	3	3	3	3	3	3	3	3	3	3	3	3	3	3	3	3	3	3	3	3	3	3	3	3
390	2025/12/3 10:01:11	227秒	微信	N/A	266	2	1	2	2	2	5	5	5	5	5	5	5	5	5	5	5	5	5	5	5	5	5	3	5	5	5	5	3	3	5	5	5	5	5	5	5	5	5
391	2025/12/3 10:08:45	166秒	微信	N/A	196	2	1	2	3	2	4	3	4	3	4	4	4	3	3	4	4	3	4	4	4	4	4	4	4	3	1	1	1	3	3	3	3	1	1	3	3	3	2
392	2025/12/3 10:09:40	96秒	微信	N/A	208	13	2	3	3	2	4	4	4	4	4	4	4	4	4	4	4	4	4	3	3	3	3	3	3	3	3	3	3	3	3	3	3	3	3	3	3	3	3
393	2025/12/3 10:21:26	75秒	微信	N/A	262	14	1	2	2	2	3	5	4	4	4	4	4	5	4	3	4	4	4	4	4	3	5	5	4	4	4	5	4	5	4	4	5	4	4	5	4	5	4
394	2025/12/3 10:22:49	56秒	微信	N/A	225	4	1	3	3	2	4	3	4	3	4	3	4	3	3	4	3	4	3	4	3	4	3	4	5	4	4	3	4	4	3	4	4	3	4	3	4	3	4
395	2025/12/3 10:26:58	198秒	微信	N/A	188	4	2	3	3	2	4	4	4	3	4	4	3	4	4	3	3	3	4	4	4	4	4	3	3	2	3	2	3	4	4	2	2	2	3	2	3	3	3
396	2025/12/3 10:27:41	63秒	微信	N/A	216	4	2	2	2	2	5	5	4	4	3	4	2	3	4	3	3	3	2	3	4	2	3	4	3	3	4	3	2	4	3	3	4	3	3	3	3	4	2
397	2025/12/3 10:30:03	91秒	微信	N/A	310	6	1	3	1	4	5	5	5	5	5	5	5	5	5	5	5	5	5	5	5	5	5	5	5	5	5	5	5	5	5	5	5	5	5	5	5	5	5
398	2025/12/3 10:31:28	130秒	微信	N/A	233	3	2	2	2	3	4	4	4	4	4	4	4	4	4	4	4	4	4	4	4	4	4	4	4	4	4	4	4	4	4	4	4	4	4	4	4	4	4
399	2025/12/3 10:33:20	105秒	微信	N/A	195	4	1	3	2	2	4	4	4	4	4	4	4	4	4	4	4	4	4	4	4	4	4	4	4	4	4	4	4	4	4	4	4	4	4	4	4	4	4
400	2025/12/3 10:35:19	99秒	微信	N/A	286	2	1	3	4	1	5	5	5	5	5	5	5	5	5	5	5	5	5	5	5	5	5	5	5	5	5	5	5	5	5	5	5	5	5	5	5	5	5
401	2025/12/3 10:39:56	145秒	微信	N/A	180	4	2	2	2	1	4	4	4	4	2	3	4	4	4	4	4	4	4	4	4	4	4	4	4	4	4	4	4	3	3	4	4	5	4	1	3	2	2
402	2025/12/3 10:47:31	103秒	微信	N/A	173	4	2	3	4	1	4	3	3	3	2	3	3	3	3	3	3	4	3	3	3	3	3	3	3	3	3	3	3	3	3	2	2	2	2	2	3	3	3
403	2025/12/3 10:59:15	70秒	微信	N/A	283	4	2	2	3	2	5	5	5	5	5	5	5	5	5	5	5	5	5	5	5	5	5	5	5	5	5	5	5	5	5	5	4	4	4	4	4	4	4
404	2025/12/3 11:04:38	163秒	微信	N/A	241	4	1	2	3	2	5	4	4	4	4	4	4	4	4	4	4	4	4	4	4	4	4	4	4	4	4	4	4	4	4	4	4	4	4	4	4	4	4
405	2025/12/3 11:08:16	212秒	微信	N/A	173	4	2	3	4	2	5	4	5	4	3	4	5	5	5	5	3	4	4	3	5	3	3	4	2	2	3	3	2	3	3	2	2	2	1	1	3	3	4
406	2025/12/3 11:27:03	148秒	微信	N/A	228	4	2	4	4	4	5	5	4	4	3	5	5	5	5	5	5	5	5	5	5	5	5	5	5	5	5	5	5	5	5	5	5	5	5	2	5	5	5
407	2025/12/3 11:29:39	187秒	手机提交	直接访问	221	8	1	4	3	1	3	3	3	3	4	5	3	5	5	5	5	5	5	4	5	2	2	5	3	3	5	3	5	5	5	5	5	3	3	5	5	5	5
408	2025/12/3 11:31:55	161秒	微信	N/A	218	4	1	3	3	2	4	4	4	4	4	4	4	4	4	4	4	4	4	4	4	4	4	4	4	4	4	4	4	4	4	4	4	4	4	4	4	4	4
409	2025/12/3 11:44:31	60秒	微信	N/A	248	1	1	2	3	3	4	4	4	4	4	4	4	4	4	4	4	4	4	4	4	4	4	4	4	4	4	4	4	4	4	4	4	4	4	4	4	4	4
410	2025/12/3 11:46:01	154秒	微信	N/A	209	1	1	3	4	2	4	4	4	4	4	4	4	4	4	3	3	3	3	3	4	4	3	2	2	3	3	3	3	3	3	3	3	3	3	3	3	3	3
411	2025/12/3 11:46:18	75秒	微信	N/A	171	1	1	2	3	2	3	3	3	3	3	3	2	3	3	3	2	3	2	3	3	3	3	3	4	2	2	3	3	3	3	3	3	2	3	4	2	2	2
412	2025/12/3 11:46:22	130秒	微信	N/A	270	1	1	3	3	2	5	5	5	5	5	5	5	5	5	5	5	5	5	5	5	5	5	5	5	5	5	5	5	5	5	5	5	5	1	5	5	5	5
413	2025/12/3 11:46:24	90秒	微信	N/A	114	1	1	2	2	2	1	2	2	3	2	3	2	3	2	3	2	3	2	3	2	2	2	3	2	2	2	3	2	2	2	2	1	1	2	1	2	1	1
414	2025/12/3 11:48:56	60秒	微信	N/A	218	1	2	3	3	2	4	3	4	3	4	3	3	4	3	4	4	3	4	3	4	3	4	3	4	3	4	3	4	3	4	4	4	3	4	4	3	3	4
415	2025/12/3 11:49:36	281秒	微信	N/A	244	1	2	3	2	2	5	5	5	5	5	5	5	5	5	5	5	4	3	5	5	5	5	5	5	4	4	4	3	3	3	4	3	3	3	2	4	4	4
416	2025/12/3 11:50:44	117秒	微信	N/A	204	1	2	3	3	1	4	4	4	4	4	4	4	4	4	4	4	4	4	4	4	4	4	4	4	4	4	4	4	4	4	4	4	4	4	4	4	4	4
417	2025/12/3 11:52:11	84秒	微信	N/A	185	1	2	3	2	1	3	3	3	3	3	3	3	3	3	3	3	3	3	3	3	3	3	3	3	3	3	3	3	3	3	3	3	3	3	3	3	3	3
418	2025/12/3 11:54:58	106秒	微信	N/A	309	4	1	2	2	2	5	5	5	5	4	5	5	5	5	5	5	5	5	5	5	5	5	5	5	5	5	5	5	5	5	5	5	5	5	5	5	5	5
419	2025/12/3 11:57:25	104秒	微信	N/A	214	1	1	4	3	2	4	4	4	4	4	4	4	4	4	4	4	4	4	4	4	4	4	4	4	4	3	3	3	3	3	3	3	3	3	3	3	3	3
420	2025/12/3 12:03:06	84秒	微信	N/A	221	1	1	4	2	2	4	4	4	4	4	4	4	4	4	4	4	4	4	4	4	4	4	4	4	4	4	4	4	4	4	4	3	3	3	3	3	3	3
421	2025/12/3 12:07:10	57秒	微信	N/A	310	1	1	3	2	2	5	5	5	5	5	5	5	5	5	5	5	5	5	5	5	5	5	5	5	5	5	5	5	5	5	5	5	5	5	5	5	5	5
422	2025/12/3 12:07:31	65秒	微信	N/A	244	1	1	4	3	2	4	4	4	4	4	4	4	4	4	4	4	4	4	4	4	4	4	4	4	4	4	4	4	4	4	4	4	4	4	4	4	4	4
423	2025/12/3 12:08:07	441秒	微信	N/A	193	4	1	2	2	2	4	3	4	4	3	3	3	3	4	3	3	3	3	2	4	2	3	2	3	3	3	3	2	4	4	3	4	2	2	2	3	2	3
424	2025/12/3 12:13:16	67秒	微信	N/A	224	3	2	1	2	2	4	4	4	4	4	4	4	4	4	4	4	4	4	4	4	4	4	3	4	4	3	3	4	4	4	4	4	4	4	3	4	4	4
425	2025/12/3 12:16:00	53秒	微信	N/A	186	8	2	3	2	2	3	3	3	3	3	3	3	3	3	3	3	3	3	3	3	3	3	3	3	3	3	3	3	3	3	3	3	3	3	3	3	3	3
426	2025/12/3 12:17:18	1042秒	微信	N/A	190	6	1	3	4	1	4	5	4	4	3	3	2	4	5	4	3	3	4	3	5	3	3	2	3	2	2	2	2	3	2	2	2	2	2	4	5	5	5
427	2025/12/3 12:20:42	71秒	手机提交	直接访问	193	3	2	3	3	2	3	2	4	2	4	3	2	2	2	2	2	2	2	2	2	3	2	2	2	3	2	2	2	2	2	2	3	2	2	1	2	2	2
428	2025/12/3 12:24:09	120秒	微信	N/A	215	1	1	3	3	3	4	2	4	4	4	4	4	3	4	4	4	4	4	5	5	5	5	4	5	3	3	2	4	2	4	2	4	3	3	4	3	4	3
429	2025/12/3 12:24:10	119秒	微信	N/A	280	3	2	3	2	3	5	5	5	5	5	5	5	5	5	5	5	5	5	5	5	5	5	5	5	5	5	5	5	5	5	5	5	5	5	3	5	5	5
430	2025/12/3 12:24:53	115秒	微信	N/A	203	12	2	3	2	2	4	4	3	4	3	4	4	4	4	2	2	3	4	4	4	4	4	4	4	4	3	3	4	4	4	4	4	4	4	4	4	3	3
431	2025/12/3 12:26:16	365秒	微信	N/A	193	1	1	3	3	1	5	4	4	3	3	2	5	5	5	5	3	3	3	3	5	4	3	3	3	2	2	2	2	2	4	3	4	3	4	1	5	5	5
432	2025/12/3 12:27:49	215秒	微信	N/A	145	3	2	3	4	2	3	3	4	4	4	4	2	2	4	2	3	3	3	3	3	3	3	3	3	3	2	1	1	2	2	2	2	1	1	1	5	4	3
433	2025/12/3 12:27:57	61秒	手机提交	直接访问	190	3	2	3	3	2	3	3	2	3	4	2	4	3	2	3	4	3	2	3	4	3	2	3	4	3	2	3	4	2	3	4	2	3	4	4	4	4	3
434	2025/12/3 12:32:41	111秒	微信	N/A	230	3	2	3	3	1	5	5	5	5	5	5	5	5	5	5	5	5	5	5	5	5	5	5	5	5	5	5	5	5	5	5	5	5	5	5	5	5	5
435	2025/12/3 12:34:22	66秒	手机提交	直接访问	216	3	2	3	3	2	5	5	5	5	5	5	5	5	5	5	5	5	5	5	5	5	5	5	5	5	3	3	3	5	5	5	3	5	3	3	5	5	3
436	2025/12/3 12:36:10	80秒	手机提交	直接访问	248	4	1	2	4	2	4	4	4	4	4	4	4	4	4	4	4	4	4	4	4	4	4	4	4	4	4	4	4	4	4	4	4	4	4	4	4	4	4
437	2025/12/3 12:36:48	99秒	微信	N/A	193	4	1	2	3	1	3	3	3	3	3	2	3	3	3	3	3	3	3	3	3	3	3	3	3	3	3	3	3	3	3	3	3	3	3	3	3	3	3
438	2025/12/3 12:39:35	125秒	手机提交	直接访问	218	4	1	2	2	1	5	5	5	5	5	5	5	5	5	5	5	5	5	5	5	5	5	5	5	5	1	1	5	5	5	5	5	5	5	1	5	5	5
439	2025/12/3 12:42:13	98秒	微信	N/A	280	3	2	4	4	1	5	5	4	4	4	4	4	4	4	3	5	5	4	4	5	4	5	4	4	5	4	4	4	5	5	5	5	5	5	5	5	5	5
440	2025/12/3 12:42:59	77秒	微信	N/A	186	3	2	3	1	1	3	3	3	3	3	3	3	3	3	3	3	3	3	3	3	3	3	3	3	3	3	3	3	3	3	3	3	3	3	3	3	3	3
441	2025/12/3 12:51:07	84秒	微信	N/A	216	3	2	3	2	3	4	3	4	4	3	4	4	4	4	4	4	4	4	4	4	4	4	3	4	3	3	3	3	3	3	3	3	3	3	3	3	3	3
442	2025/12/3 12:56:55	86秒	微信	N/A	243	4	1	2	2	1	5	5	5	5	5	5	5	5	5	5	5	5	5	5	5	5	5	5	5	5	5	5	5	5	5	3	3	3	5	3	5	5	5
443	2025/12/3 12:59:03	199秒	手机提交	直接访问	254	3	2	2	2	2	3	4	2	4	3	5	5	5	5	5	5	5	5	5	5	5	5	5	5	5	5	5	5	5	5	5	5	5	5	5	5	5	5
444	2025/12/3 13:00:34	143秒	微信	N/A	191	1	1	3	3	3	4	4	4	4	4	4	4	3	3	4	3	4	3	4	3	4	3	4	3	4	3	4	3	4	3	4	3	4	3	4	3	4	2
445	2025/12/3 13:01:52	77秒	微信	N/A	236	2	1	1	2	1	5	5	5	5	5	5	5	5	5	5	5	5	5	5	5	5	5	5	5	5	5	5	5	5	5	5	5	5	5	5	5	5	5
446	2025/12/3 13:04:17	112秒	微信	N/A	175	2	1	1	1	2	3	3	3	3	3	3	3	3	3	3	3	3	3	3	3	3	3	3	3	3	3	3	3	3	3	4	2	3	2	4	3	3	4
447	2025/12/3 13:04:57	147秒	微信	N/A	200	2	1	1	1	2	4	4	5	5	5	5	5	5	5	5	5	5	5	5	5	5	5	5	5	5	5	5	5	5	5	5	5	1	1	1	1	1	1
448	2025/12/3 13:05:41	144秒	微信	N/A	177	2	1	1	1	2	4	2	3	2	2	2	2	2	2	3	3	4	4	2	3	4	2	2	4	2	4	3	4	4	2	2	3	4	2	4	3	4	2
449	2025/12/3 13:06:40	59秒	微信	N/A	186	2	1	1	2	1	3	3	3	3	3	3	3	3	3	3	3	3	3	3	3	3	3	3	3	3	3	3	3	3	3	3	3	3	3	3	3	3	3
450	2025/12/3 13:07:14	50秒	微信	N/A	229	6	2	3	4	1	4	4	4	4	4	4	4	4	4	4	4	4	4	4	4	4	4	4	4	4	4	4	4	4	4	4	4	4	4	4	4	4	4
451	2025/12/3 13:07:20	83秒	手机提交	直接访问	203	3	2	4	3	2	2	4	2	4	4	4	3	3	4	4	4	4	4	3	4	3	4	4	4	3	4	4	4	4	4	4	4	4	4	4	4	4	4
452	2025/12/3 13:10:59	221秒	微信	N/A	310	13	2	2	3	1	5	5	5	5	5	5	5	5	5	5	5	5	5	5	5	5	5	5	5	5	5	5	5	5	5	5	5	5	5	5	5	5	5
453	2025/12/3 13:13:14	101秒	微信	N/A	310	3	2	1	2	2	5	5	5	5	5	5	5	5	5	5	5	5	5	5	5	5	5	5	5	5	5	5	5	5	5	5	5	5	5	5	5	5	5
454	2025/12/3 13:24:11	334秒	微信	N/A	208	11	2	3	1	2	4	3	3	3	3	4	4	4	4	3	3	3	3	4	4	4	4	4	3	3	4	4	4	3	3	4	4	4	3	4	4	4	4
455	2025/12/3 13:25:36	187秒	手机提交	直接访问	237	4	1	2	2	2	5	5	4	5	4	4	5	5	5	5	5	5	4	4	4	3	3	3	3	3	3	3	4	4	4	3	5	3	3	3	4	5	3
456	2025/12/3 13:35:21	103秒	微信	N/A	203	8	1	2	3	1	4	4	4	3	4	4	4	4	4	4	4	4	3	4	3	3	4	3	4	4	4	4	4	4	4	4	4	3	4	4	4	4	4
457	2025/12/3 13:36:40	108秒	微信	N/A	222	3	1	4	2	2	4	4	3	3	2	3	5	1	2	3	3	3	4	5	4	3	4	4	5	4	3	4	4	3	4	5	4	3	4	3	4	4	2
458	2025/12/3 13:39:12	165秒	手机提交	直接访问	227	4	1	2	2	1	5	5	5	5	5	5	5	5	5	5	4	4	4	3	4	4	4	4	4	4	3	3	4	4	3	3	3	3	3	3	5	5	5
459	2025/12/3 13:46:08	80秒	手机提交	直接访问	250	4	1	2	4	1	5	5	5	5	5	5	5	5	5	5	5	4	4	4	4	4	3	3	3	3	3	3	4	4	4	4	4	3	4	3	4	3	4
460	2025/12/3 13:49:34	94秒	微信	N/A	235	2	1	2	3	2	3	3	3	4	2	3	5	4	5	4	5	4	5	4	4	4	4	4	4	4	4	3	4	4	4	4	4	4	3	4	3	4	3
461	2025/12/3 13:49:50	63秒	微信	N/A	230	2	1	2	1	1	5	5	5	5	5	5	5	5	5	5	5	5	5	5	5	5	5	5	5	5	5	5	5	5	5	5	5	5	5	5	5	5	5
462	2025/12/3 13:50:04	113秒	微信	N/A	175	2	2	3	1	4	4	4	4	4	4	4	4	4	4	4	4	4	4	4	4	4	4	4	4	4	2	2	2	4	4	2	4	2	3	2	4	4	4
463	2025/12/3 13:50:17	107秒	微信	N/A	216	2	2	2	2	2	5	5	5	5	5	5	5	5	5	4	5	5	5	5	5	5	5	3	3	3	4	4	4	4	4	4	4	4	4	3	5	5	5
464	2025/12/3 13:50:53	257秒	手机提交	直接访问	226	4	1	2	2	2	5	5	5	4	4	5	4	4	3	4	5	5	5	5	5	5	5	5	5	5	5	5	5	5	5	5	5	5	5	5	5	5	4
465	2025/12/3 13:53:21	132秒	微信	N/A	210	2	2	3	3	1	3	3	4	4	4	4	4	5	5	5	5	5	5	5	4	4	4	4	4	5	3	3	3	3	3	3	3	2	2	1	4	4	4
466	2025/12/3 13:55:02	96秒	微信	N/A	260	2	1	2	3	1	5	5	5	5	5	5	5	5	5	5	5	5	5	5	5	5	5	5	5	5	5	5	4	4	4	4	4	4	4	4	4	4	4
467	2025/12/3 13:55:25	176秒	微信	N/A	153	2	2	3	2	2	3	3	3	2	3	3	4	4	4	3	3	5	3	3	3	1	2	2	3	2	2	3	2	4	4	1	1	4	3	1	3	3	3
468	2025/12/3 14:11:05	58秒	微信	N/A	215	2	1	2	3	3	5	5	4	4	4	4	1	4	1	4	1	4	3	4	4	1	4	4	1	4	1	3	3	3	3	3	4	4	4	4	3	3	4
469	2025/12/3 14:12:26	62秒	手机提交	直接访问	248	4	1	2	1	1	4	4	4	4	4	4	4	4	4	4	4	4	4	4	4	4	4	4	4	4	4	4	4	4	4	4	4	4	4	4	4	4	4
470	2025/12/3 14:12:59	77秒	微信	N/A	198	5	2	2	2	2	2	5	2	5	2	3	4	3	3	1	4	3	1	4	3	1	1	4	4	1	4	4	2	4	2	4	4	5	5	5	1	4	2
471	2025/12/3 14:14:56	95秒	微信	N/A	205	5	1	3	2	4	2	5	2	4	2	5	2	5	2	5	3	3	1	4	5	1	4	4	4	2	2	5	3	3	5	2	3	4	4	2	2	5	2
472	2025/12/3 14:16:30	75秒	微信	N/A	248	6	1	1	4	1	4	4	4	4	4	4	4	4	4	4	4	4	4	4	4	4	4	4	4	4	4	4	4	4	4	4	4	4	4	4	4	4	4
473	2025/12/3 14:19:56	100秒	微信	N/A	182	9	1	1	3	2	2	1	4	1	2	4	4	2	5	1	4	2	3	4	3	3	2	4	1	2	3	1	5	2	3	5	4	3	1	1	3	1	5
474	2025/12/3 14:22:05	580秒	微信	N/A	62	2	1	2	2	1	1	1	1	1	1	1	1	1	1	1	1	1	1	1	1	1	1	1	1	1	1	1	1	1	1	1	1	1	1	1	1	1	1
475	2025/12/3 14:50:48	294秒	微信	N/A	198	13	2	2	3	4	3	4	4	4	4	3	5	4	4	3	3	4	3	3	4	2	2	1	3	3	3	3	4	4	3	2	4	2	2	1	2	2	2
476	2025/12/3 15:01:18	135秒	微信	N/A	212	8	2	4	3	1	4	4	4	4	4	4	4	4	4	4	4	4	4	4	4	4	3	4	4	4	4	4	3	4	4	3	4	4	4	3	4	4	4
477	2025/12/3 15:02:37	169秒	微信	N/A	255	13	2	4	4	1	5	5	5	4	5	5	5	5	5	5	4	4	4	4	5	5	5	4	5	5	5	5	5	5	5	4	5	4	4	5	5	5	5
478	2025/12/3 15:08:03	68秒	微信	N/A	248	2	2	3	3	1	4	4	4	4	4	4	4	4	4	4	4	4	4	4	4	4	4	4	4	4	4	4	4	4	4	4	4	4	4	4	4	4	4
479	2025/12/3 15:11:23	268秒	微信	N/A	207	2	2	3	4	1	4	4	4	4	5	4	5	5	5	5	4	5	4	4	3	4	3	5	5	3	4	4	3	4	4	4	4	3	3	3	5	5	5
480	2025/12/3 15:12:57	100秒	微信	N/A	203	2	1	3	4	1	4	4	4	3	3	3	3	3	4	4	4	3	4	5	3	3	3	2	3	3	3	3	4	3	4	4	4	4	3	3	4	4	4
481	2025/12/3 15:13:04	194秒	手机提交	直接访问	201	7	2	2	3	2	5	5	5	5	5	4	4	4	4	3	3	4	4	4	3	3	3	3	3	2	2	2	3	3	4	2	3	2	2	1	4	4	3
482	2025/12/3 15:14:04	290秒	微信	N/A	167	14	2	3	3	2	3	3	3	2	3	3	4	3	3	3	3	3	4	3	2	4	3	4	3	2	2	2	1	2	2	2	2	2	3	3	3	4	2
483	2025/12/3 15:16:00	148秒	手机提交	直接访问	185	7	1	1	1	4	5	5	5	5	5	4	3	3	3	3	4	5	5	5	3	2	4	4	3	2	2	2	3	3	3	2	2	1	3	1	4	4	2
484	2025/12/3 15:18:49	135秒	手机提交	直接访问	221	7	2	2	2	2	5	5	5	5	5	5	2	3	3	3	3	4	4	3	3	2	2	3	3	3	3	3	3	3	4	2	2	2	2	1	3	4	2
485	2025/12/3 15:21:41	164秒	手机提交	直接访问	189	7	1	2	2	4	4	4	4	4	3	4	3	3	3	3	4	3	3	3	3	3	3	3	3	3	3	3	3	3	3	2	2	3	3	2	4	4	2
486	2025/12/3 15:23:37	104秒	手机提交	直接访问	218	5	1	1	1	4	4	4	4	4	4	4	3	3	3	3	3	4	3	4	3	3	3	2	3	3	3	3	3	3	3	3	3	3	3	2	4	4	2
487	2025/12/3 15:25:20	92秒	手机提交	直接访问	205	5	1	2	3	3	5	5	5	5	5	5	4	4	4	4	4	4	4	4	4	3	3	4	4	3	3	3	4	4	4	4	4	3	3	2	4	4	4
488	2025/12/3 15:26:22	119秒	微信	N/A	248	2	2	3	3	2	4	4	4	4	4	4	4	4	4	4	4	4	4	4	4	4	4	4	4	4	4	4	4	4	4	4	4	4	4	4	4	4	4
489	2025/12/3 15:27:21	94秒	手机提交	直接访问	216	5	1	1	1	3	5	5	5	5	5	5	3	3	3	3	3	5	3	3	3	3	3	3	3	3	3	3	3	3	3	4	4	3	3	2	4	4	3
490	2025/12/3 15:28:58	92秒	手机提交	直接访问	229	5	1	2	2	2	5	5	5	5	5	5	3	3	3	3	3	4	4	3	3	3	4	4	4	4	3	3	3	3	3	3	3	3	3	3	3	3	3
491	2025/12/3 15:30:51	81秒	微信	N/A	255	5	1	2	2	2	5	5	5	5	5	5	4	4	4	4	3	4	4	4	3	3	4	4	4	4	3	3	3	4	4	4	4	3	3	2	5	5	4
492	2025/12/3 15:32:30	90秒	微信	N/A	153	5	1	1	1	4	4	4	4	4	4	4	3	3	3	3	3	4	3	3	4	3	2	2	2	2	2	2	2	4	4	4	4	2	2	2	2	4	2
493	2025/12/3 15:34:02	293秒	手机提交	直接访问	196	10	2	3	1	2	4	5	2	4	3	3	4	5	2	5	4	2	4	2	3	3	3	3	5	5	1	1	3	3	2	2	4	2	2	3	3	3	3
494	2025/12/3 15:34:23	105秒	微信	N/A	203	5	1	2	3	2	4	4	4	4	4	4	3	3	3	3	3	4	4	4	4	3	3	3	2	2	3	3	3	3	4	4	4	2	2	2	4	4	3
495	2025/12/3 15:35:49	79秒	微信	N/A	196	5	1	1	1	4	4	4	3	3	4	4	3	3	3	3	3	3	3	3	3	3	3	3	3	3	3	3	3	3	3	3	3	3	3	3	3	3	3
496	2025/12/3 15:36:27	138秒	手机提交	直接访问	200	10	2	3	4	1	4	4	3	4	4	2	4	4	2	3	4	4	4	2	3	4	3	2	3	2	4	2	5	2	3	2	4	3	3	5	3	3	5
497	2025/12/3 15:36:54	456秒	微信	N/A	184	11	2	3	1	4	3	3	3	3	3	4	4	4	4	4	3	3	3	2	2	2	3	3	3	3	4	3	3	3	3	3	3	4	3	3	3	3	3
498	2025/12/3 15:37:06	100秒	微信	N/A	236	10	2	2	1	2	3	4	4	3	4	4	4	4	4	3	4	4	3	4	4	4	3	4	4	4	4	4	4	4	3	4	4	4	4	3	4	4	3
499	2025/12/3 15:37:08	73秒	微信	N/A	237	5	1	2	2	2	4	4	4	4	4	4	4	4	4	4	4	4	4	4	4	4	4	4	4	4	4	4	4	4	4	4	4	4	4	4	4	4	3
500	2025/12/3 15:38:03	109秒	微信	N/A	235	10	2	3	2	2	4	5	4	4	4	4	3	4	3	4	3	4	4	4	4	5	4	4	4	4	4	4	4	4	4	3	4	4	4	3	4	4	4
501	2025/12/3 15:38:27	73秒	微信	N/A	197	5	1	2	2	2	5	5	4	4	5	5	3	3	3	3	3	4	4	3	3	3	3	3	3	3	3	3	3	3	3	3	3	2	3	2	2	2	3
502	2025/12/3 15:39:17	94秒	微信	N/A	233	10	2	2	4	3	4	3	4	4	3	4	4	4	4	4	4	4	4	4	5	4	4	4	4	4	4	4	3	3	4	4	3	3	3	3	3	4	3
503	2025/12/3 15:39:19	65秒	微信	N/A	230	10	1	1	1	4	4	4	4	4	4	4	4	4	4	4	3	4	4	3	4	4	3	4	4	3	4	3	4	3	4	4	3	3	4	4	4	3	4
504	2025/12/3 15:39:22	171秒	手机提交	直接访问	188	10	2	3	4	1	2	2	2	4	4	4	3	2	3	4	2	4	3	3	4	4	4	4	2	1	1	1	2	3	3	4	3	2	4	2	3	3	3
505	2025/12/3 15:39:54	78秒	微信	N/A	165	5	1	2	2	2	4	4	4	4	4	4	3	3	3	3	3	4	4	3	3	2	2	2	2	2	2	2	2	2	2	2	2	2	2	2	4	3	2
506	2025/12/3 15:40:38	72秒	微信	N/A	248	10	1	2	4	4	4	4	4	4	4	4	4	4	4	4	4	4	4	4	4	4	4	4	4	4	4	4	4	4	4	4	4	4	4	4	4	4	4
507	2025/12/3 15:40:41	72秒	微信	N/A	228	10	2	3	3	3	4	4	4	4	4	4	4	3	4	4	4	3	4	4	4	3	4	4	3	4	3	3	3	4	3	4	3	4	4	4	3	4	4
508	2025/12/3 15:41:59	64秒	微信	N/A	236	10	2	2	2	2	5	5	4	4	4	4	4	4	4	4	4	3	4	4	4	4	3	4	4	4	4	4	5	4	4	4	3	3	5	5	5	5	5
509	2025/12/3 15:42:07	70秒	微信	N/A	248	10	2	2	2	2	4	4	4	4	4	4	4	4	4	4	4	4	4	4	4	4	4	4	4	4	4	4	4	4	4	4	4	4	4	4	4	4	4
510	2025/12/3 15:43:07	60秒	微信	N/A	224	10	2	3	3	4	4	4	4	4	5	4	4	3	4	4	3	4	3	4	4	4	4	4	3	3	4	3	4	4	3	4	4	4	4	4	4	4	4
511	2025/12/3 15:43:16	64秒	微信	N/A	298	10	1	2	1	1	4	4	4	4	4	4	5	5	5	5	5	5	5	5	5	5	5	5	5	5	5	5	5	5	5	5	5	5	5	5	5	5	5
512	2025/12/3 15:43:59	139秒	手机提交	直接访问	197	10	2	3	3	1	3	3	4	3	2	2	3	2	2	2	2	5	5	3	2	4	4	4	4	4	2	2	2	4	4	4	3	3	3	3	3	3	3
513	2025/12/3 15:44:16	58秒	微信	N/A	229	10	2	3	2	3	5	5	4	5	4	5	4	4	4	4	4	4	3	4	3	4	4	4	4	4	4	4	4	4	4	4	3	5	5	5	5	5	5
514	2025/12/3 15:44:24	122秒	微信	N/A	227	11	2	3	1	2	5	5	5	5	5	4	4	3	2	4	2	5	5	4	5	2	5	3	4	1	1	1	1	1	1	4	3	3	3	4	4	4	4
515	2025/12/3 15:44:54	86秒	微信	N/A	257	10	2	4	1	1	4	4	4	4	4	4	4	4	4	4	4	4	4	4	4	5	5	5	5	5	5	4	5	3	5	3	5	4	5	3	5	3	5
516	2025/12/3 15:45:15	53秒	微信	N/A	200	10	2	2	3	4	3	4	3	4	4	4	5	3	4	4	3	3	3	3	3	3	3	4	4	3	3	3	3	4	3	3	3	3	4	5	3	4	3
517	2025/12/3 15:46:14	52秒	微信	N/A	207	10	2	3	2	2	4	4	4	5	4	4	4	4	3	3	3	4	3	3	3	2	2	2	2	3	3	3	3	3	4	3	2	3	4	3	3	3	4
518	2025/12/3 15:46:24	84秒	微信	N/A	282	10	2	3	4	1	5	5	5	3	5	4	5	4	5	4	5	3	5	5	4	5	3	5	5	4	5	5	3	4	5	5	5	4	5	5	5	5	5
519	2025/12/3 15:47:17	57秒	微信	N/A	232	10	2	2	3	3	5	4	4	3	4	4	4	4	4	4	4	4	4	4	4	4	4	4	4	4	4	4	4	4	4	4	4	4	4	4	4	4	4
520	2025/12/3 15:47:43	174秒	微信	N/A	195	11	2	2	3	1	3	5	5	5	3	5	5	5	5	5	4	4	3	5	5	5	5	5	5	2	1	1	2	4	3	2	2	3	1	1	5	5	5
521	2025/12/3 15:47:56	83秒	微信	N/A	278	10	2	2	3	4	5	4	5	5	5	4	5	4	5	4	5	4	4	5	4	4	5	5	5	4	4	4	4	4	4	5	4	5	5	4	5	4	5
522	2025/12/3 15:48:22	60秒	微信	N/A	216	10	2	2	2	4	4	3	4	4	3	4	4	4	4	3	4	4	4	4	4	3	4	3	4	4	4	4	3	4	4	3	3	3	3	3	3	2	3
523	2025/12/3 15:49:25	51秒	微信	N/A	211	10	2	3	2	3	3	4	3	4	4	4	4	3	4	3	4	3	4	3	3	3	4	3	3	3	3	3	3	3	3	3	4	3	3	4	3	3	3
524	2025/12/3 15:50:40	67秒	微信	N/A	225	10	2	3	4	2	4	3	4	4	3	4	4	3	3	3	3	5	5	3	3	4	4	3	3	4	3	4	3	3	5	3	3	4	4	4	3	3	3
525	2025/12/3 15:50:45	398秒	手机提交	直接访问	196	10	2	3	4	1	4	4	5	2	3	3	4	4	4	4	2	3	3	3	3	4	4	2	2	3	3	4	4	5	2	3	3	3	4	1	1	3	2
526	2025/12/3 15:51:46	152秒	微信	N/A	184	11	2	3	1	4	3	3	3	4	4	4	4	3	4	4	4	4	3	3	3	3	3	3	3	4	4	4	4	4	3	3	3	3	4	3	3	3	3
527	2025/12/3 15:53:55	61秒	手机提交	直接访问	197	10	2	3	4	1	2	3	4	4	3	3	2	3	4	4	3	3	5	2	3	3	4	4	2	4	4	3	3	2	3	3	4	4	3	3	2	3	3
528	2025/12/3 15:54:13	102秒	微信	N/A	190	11	2	2	2	1	4	4	4	4	4	4	5	3	3	3	2	5	5	5	2	2	2	5	1	3	3	1	2	2	4	2	4	2	2	2	5	5	3
529	2025/12/3 15:56:19	138秒	手机提交	直接访问	197	10	2	3	4	1	3	3	2	3	3	4	3	2	4	4	4	4	3	3	4	4	3	3	2	3	3	3	3	3	2	3	3	4	3	3	2	2	3
530	2025/12/3 16:01:22	287秒	手机提交	直接访问	191	10	2	3	1	1	3	3	3	4	4	4	3	3	2	3	3	4	4	3	3	3	3	3	4	4	2	2	3	3	2	3	3	3	3	3	3	4	3
531	2025/12/3 16:02:44	60秒	微信	N/A	229	8	2	2	3	3	4	4	4	4	4	4	3	3	2	4	4	3	2	4	4	2	2	4	3	4	5	4	4	3	3	2	4	4	4	3	4	4	4
532	2025/12/3 16:02:55	88秒	手机提交	直接访问	195	10	2	3	1	1	4	4	3	3	4	2	3	3	4	4	3	3	2	3	4	4	3	3	3	4	4	3	3	3	2	3	3	4	4	3	3	5	3
533	2025/12/3 16:05:02	118秒	手机提交	直接访问	196	10	2	3	1	1	3	3	2	3	3	4	4	3	3	2	4	3	3	4	4	2	3	3	3	4	3	3	2	4	3	2	3	4	3	3	3	3	4
534	2025/12/3 16:08:03	128秒	微信	N/A	177	11	2	2	3	3	4	4	4	4	4	4	1	1	1	1	4	4	3	3	4	2	2	1	2	2	2	2	5	5	5	2	5	2	2	3	5	4	2
535	2025/12/3 16:08:27	166秒	微信	N/A	231	2	1	3	4	2	5	4	5	5	5	5	4	3	3	3	3	3	3	3	5	5	3	3	4	3	3	3	2	2	3	3	3	1	1	1	5	5	4
536	2025/12/3 16:11:25	94秒	手机提交	直接访问	209	10	2	3	1	1	4	4	5	5	2	3	3	4	5	2	3	3	4	4	2	2	4	4	3	3	5	2	3	3	3	4	4	2	4	4	3	4	3
537	2025/12/3 16:12:37	101秒	手机提交	直接访问	199	9	1	1	2	2	4	3	4	4	4	4	2	4	3	4	3	4	4	3	4	3	3	3	4	3	2	4	4	3	3	3	4	3	4	3	3	4	3
538	2025/12/3 16:14:04	51秒	手机提交	直接访问	180	14	1	2	2	2	3	2	4	2	4	2	4	3	2	3	4	2	4	3	3	2	4	4	3	2	3	4	3	3	2	3	4	3	3	4	3	4	2
539	2025/12/3 16:17:08	57秒	微信	N/A	259	1	2	3	3	2	5	5	5	5	5	5	4	4	4	4	4	4	4	4	4	4	4	4	4	4	4	4	4	4	4	4	4	4	4	4	4	4	4
540	2025/12/3 16:22:01	93秒	微信	N/A	288	11	2	3	2	1	5	5	5	5	5	5	5	5	5	5	5	5	5	5	5	5	3	5	3	5	5	5	5	5	5	5	5	3	3	5	5	5	5
541	2025/12/3 16:23:59	551秒	微信	N/A	197	11	2	3	2	2	4	3	4	4	4	3	3	3	4	4	4	4	4	4	3	3	3	3	3	3	3	3	4	4	3	3	4	4	4	3	4	4	4
542	2025/12/3 16:24:01	567秒	微信	N/A	204	11	2	3	1	2	4	4	3	3	4	4	4	4	4	4	4	4	4	4	3	3	3	3	3	3	3	3	4	4	3	3	4	4	4	2	3	5	4
543	2025/12/3 16:30:14	354秒	微信	N/A	198	11	2	3	2	2	4	4	4	3	4	3	4	3	4	4	4	3	4	3	3	4	3	4	3	4	4	4	4	3	3	3	4	3	3	3	4	4	4
544	2025/12/3 16:30:16	337秒	微信	N/A	193	11	2	3	1	2	4	3	4	4	4	4	3	4	3	3	3	3	4	3	3	3	3	4	4	4	3	3	3	4	3	4	3	3	3	2	3	4	4
545	2025/12/3 16:36:10	149秒	手机提交	直接访问	310	4	1	4	4	1	5	5	5	5	5	5	5	5	5	5	5	5	5	5	5	5	5	5	5	5	5	5	5	5	5	5	5	5	5	5	5	5	5
546	2025/12/3 16:39:45	155秒	微信	N/A	199	1	2	3	1	1	3	4	5	5	4	4	4	4	4	4	4	4	4	4	4	2	4	4	4	4	2	3	3	3	3	3	3	4	4	4	4	4	4
547	2025/12/3 16:40:37	67秒	微信	N/A	178	9	1	4	2	2	3	2	2	4	4	3	3	4	2	2	4	2	4	4	2	3	2	3	3	3	3	2	4	3	4	2	3	4	3	4	2	3	3
548	2025/12/3 16:48:10	611秒	微信	N/A	178	2	1	3	1	4	4	4	4	3	4	4	4	4	4	4	3	4	4	3	3	3	4	3	4	3	3	3	3	3	3	2	2	2	2	1	4	4	3
549	2025/12/3 16:57:46	80秒	微信	N/A	186	14	2	2	1	1	3	3	3	3	3	3	3	3	3	3	3	3	3	3	3	3	3	3	3	3	3	3	3	3	3	3	3	3	3	3	3	3	3
550	2025/12/3 17:02:38	481秒	微信	N/A	198	11	2	3	2	2	4	3	4	3	4	3	4	4	4	4	3	3	4	4	4	4	4	3	4	4	4	4	4	4	4	3	3	3	3	3	3	3	3
551	2025/12/3 17:02:40	521秒	微信	N/A	205	11	2	3	2	2	4	4	4	3	3	3	3	3	4	3	3	3	3	3	4	4	4	4	4	4	4	4	4	4	4	4	4	4	4	4	4	4	4
552	2025/12/3 17:03:33	82秒	微信	N/A	189	5	1	4	1	3	1	3	5	2	3	3	3	1	3	1	4	2	4	2	5	2	3	2	3	3	3	3	5	3	3	2	5	2	4	2	4	2	4
553	2025/12/3 17:13:26	140秒	微信	N/A	189	1	2	3	2	2	4	4	4	3	3	4	4	4	2	4	2	4	4	3	4	2	3	3	3	3	3	3	3	4	4	3	3	4	4	1	3	4	4
554	2025/12/3 17:23:33	207秒	微信	N/A	208	11	2	3	1	4	4	4	4	4	4	4	3	3	4	3	4	3	4	3	4	3	4	3	4	3	4	3	3	4	3	3	3	4	3	4	3	4	4
555	2025-11-03 17:23:56	123秒	微信	N/A	167	1	2	3	3	2	4	4	3	3	3	2	5	5	5	5	4	3	3	3	5	5	5	5	3	5	1	3	2	3	3	2	1	1	1	1	4	2	2
556	2025-11-03 17:36:15	98秒	微信	N/A	206	11	2	2	2	3	5	5	5	5	5	5	3	3	3	3	5	5	5	5	5	5	5	3	3	3	3	3	3	5	5	3	5	1	1	4	5	5	2
557	2025-11-03 17:38:17	109秒	微信	N/A	262	11	2	2	2	1	5	5	5	5	5	5	4	4	4	4	5	5	5	5	5	4	5	3	5	5	5	5	5	5	5	5	5	5	5	5	5	5	5
558	2025-11-03 17:58:51	100秒	微信	N/A	194	14	1	1	3	4	3	3	3	4	3	4	2	1	2	4	4	5	3	2	2	1	5	4	1	4	5	3	5	3	5	4	2	2	3	3	4	5	4
559	2025-11-03 17:58:51	85秒	微信	N/A	174	9	1	2	2	3	1	2	5	1	2	1	5	1	1	1	5	1	3	4	5	3	3	2	1	1	4	3	2	5	1	5	4	5	1	1	2	5	2
560	2025-11-03 17:58:52	124秒	微信	N/A	173	9	1	1	3	4	2	4	2	5	1	4	5	1	1	4	1	4	1	1	4	5	1	3	4	4	2	5	1	3	2	3	3	2	4	2	2	3	4
561	2025-11-03 17:58:53	110秒	微信	N/A	187	9	1	2	2	4	1	5	3	1	3	1	5	2	4	5	1	2	3	3	2	4	2	5	4	4	2	5	5	5	1	3	3	1	2	1	4	5	3
562	2025-11-03 17:58:53	60秒	微信	N/A	159	9	1	2	3	1	1	1	2	4	2	2	4	1	1	3	1	3	5	3	2	1	2	2	1	2	4	4	1	2	3	1	1	2	1	3	2	2	3
563	2025-11-03 17:58:54	101秒	微信	N/A	204	9	1	2	4	3	4	3	2	5	5	5	3	3	5	3	3	3	5	5	2	4	5	3	2	5	5	3	3	3	4	1	1	3	2	5	2	5	4
564	2025-11-03 17:59:01	57秒	微信	N/A	187	9	1	2	3	4	1	1	4	4	1	2	2	4	4	5	4	1	3	3	4	3	3	4	4	4	3	5	1	2	3	1	4	2	2	2	5	3	4
565	2025-11-03 17:59:16	96秒	微信	N/A	198	9	1	1	4	4	1	4	4	5	3	2	5	1	4	5	1	5	3	3	4	3	5	3	2	2	3	3	4	2	5	3	3	3	1	1	2	5	4
